# Supplementary material for: Ovarian Transcriptome Profile from Egg-Laying Period to Incubation Period of Changshun Green-Shell Laying Hens
Source: Genes (Basel). 2025 Mar 29;16(4):394. doi: 10.3390/genes16040394 (PMC12026841; doi:10.3390/genes16040394)
Supplement: Supplementary file 1 [file genes-16-00394-s001.zip]

Archive with 4 entries (4 files):
- Table S1. Ingredients and nutrient composition of the experimental diets.pdf
- Table S2. Primers used for qRT-PCR.pdf
- Table S3. List of all the DEGs detected in ovaries.xlsx
- Table S4. List of GO enrichment analysis of DEGs.pdf
