# Supplementary material for: Ovarian Transcriptome Profile from Egg-Laying Period to Incubation Period of Changshun Green-Shell Laying Hens
Source: Genes (Basel). 2025 Mar 29;16(4):394. doi: 10.3390/genes16040394 (PMC12026841; doi:10.3390/genes16040394)
Supplement: Supplementary file 1 [file genes-16-00394-s001.zip › Table S3. List of all the DEGs detected in ovaries.xlsx]

## Sheet: Merge2_vs_Merge1.DEG.final
Table S3. List of all the DEGs detected in ovaries
Gene ID	Gene symbol	LP1	LP2	LP3	BP1	BP2	BP3	P value	log2FC	Type	Gene description	Chromosome/scaffold name	Gene start (bp)	Gene end (bp)
ENSGALG00010005146	TGFB3	39.8642	20.4022	36.3396	25.3402	11.0078	13.2406	0.00997942	-1.04838	down	transforming growth factor beta 3 [Source:NCBI gene (formerly Entrezgene);Acc:396438]	5	37968010	37982615
ENSGALG00010024891	PKP1	14.4945	22.5161	17.6827	21.6136	27.2293	29.8217	0.00997502	0.70859	up	plakophilin 1 [Source:HGNC Symbol;Acc:HGNC:9023]	26	864603	905731
ENSGALG00010011931	ATP5F1AW	36.0892	33.3791	34.1445	27.5984	16.6985	20.5227	0.00996804	-0.65091	down	ATP synthase F1 subunit alpha W chromosome	W	2351103	2419581
ENSGALG00010002805	FAM171A1	10.0295	10.5943	11.7973	6.29133	7.79289	8.25048	0.00996091	-0.60033	down	family with sequence similarity 171 member A1 [Source:HGNC Symbol;Acc:HGNC:23522]	2	20398864	20484519
Gallus_gallus_newGene_8855		0.194729	3.70123	1.4604	14.649	25.4387	0.304155	0.00994859	2.74957	up	uncharacterized protein LOC107311914 [Coturnix japonica]	3	63288286	63317648
ENSGALG00010023394	HOXB5	10.8767	12.0658	9.79216	8.4544	3.43347	4.77234	0.00992268	-1.04378	down	homeobox B5 [Source:NCBI gene (formerly Entrezgene);Acc:425096]	27	3425719	3428065
Gallus_gallus_newGene_6495		0.15997	0.650901	0.382034	0.894885	0.939726	1.29874	0.00991879	1.67889	up		24	850714	888992
Gallus_gallus_newGene_12404		1.74239	2.39728	2.54871	4.21533	4.69597	3.09771	0.00990341	0.863374	up	hypothetical protein CIB84_005927 [Bambusicola thoracicus]	5	43384	54844
ENSGALG00010020590	INTS7	19.6957	27.0395	22.0563	29.614	43.8857	38.9621	0.00987765	0.645477	up	integrator complex subunit 7 [Source:NCBI gene (formerly Entrezgene);Acc:421374]	3	21738435	21771201
ENSGALG00010020415	TSR3	12.0737	19.396	20.1185	26.0516	32.4187	28.9087	0.00985344	0.695748	up	TSR3 ribosome maturation factor [Source:NCBI gene (formerly Entrezgene);Acc:416590]	14	7427476	7433261
ENSGALG00010015306	BCAT1	7.18834	6.55136	5.04559	3.15294	4.60458	3.78648	0.00984636	-0.789393	down	branched chain amino acid transaminase 1 [Source:HGNC Symbol;Acc:HGNC:976]	1	65418649	65478746
ENSGALG00010023054	AQP9	1.30025	1.5695	1.48288	0.897311	0.787025	0.71461	0.00979266	-0.8953	down	aquaporin 9 [Source:NCBI gene (formerly Entrezgene);Acc:415402]	10	7072525	7118412
ENSGALG00010008032	PUM2	37.4077	21.9137	17.0229	6.70382	16.0056	15.4596	0.00977849	-1.15647	down	pumilio RNA binding family member 2 [Source:NCBI gene (formerly Entrezgene);Acc:421961]	3	101340830	101402581
Gallus_gallus_newGene_9983		1.46884	0.562624	0.428639	0.14179	0.062163	0.354034	0.00977103	-2.34033	down		31	10758	42272
ENSGALG00010013290	AKR1D1	98.4118	163.085	82.2008	216.249	245.334	225.035	0.0097594	0.777249	up	aldo-keto reductase family 1 member D1 [Source:NCBI gene (formerly Entrezgene);Acc:418107]	1	56593491	56629958
Gallus_gallus_newGene_13352		1.02126	0.781273	1.63978	3.70914	4.4642	1.44413	0.00972299	1.42157	up		5	44858417	44866619
Gallus_gallus_newGene_14584		0.673768	0.200061	0.070014	1.05272	2.67817	0.980081	0.00972162	2.3703	up		6	33609074	33680407
Gallus_gallus_newGene_15534		4.67195	6.05353	3.2837	2.65415	2.17742	3.06027	0.00971086	-1.01918	down		8	7412369	7458823
ENSGALG00010023377	OSER1	28.5735	46.2759	39.981	59.6525	71.7976	58.5831	0.00970902	0.662907	up	oxidative stress responsive serine rich 1 [Source:NCBI gene (formerly Entrezgene);Acc:419203]	20	5835720	5843104
ENSGALG00010010368	ZNF532	7.78259	4.89361	4.75861	2.74285	3.70824	3.8052	0.00970578	-0.841063	down	zinc finger protein 532-like	Z	1182860	1221028
ENSGALG00010028669	ZBTB34	4.07909	3.20071	2.22675	1.14437	1.81545	2.1188	0.00968722	-0.968979	down	zinc finger and BTB domain containing 34 [Source:NCBI gene (formerly Entrezgene);Acc:417090]	17	10852388	10877691
Gallus_gallus_newGene_7940		1.30283	3.38402	2.97156	5.33228	6.75715	5.97275	0.00966325	0.928803	up		3	27516468	27725343
ENSGALG00010004746	LYN	23.4406	13.0847	13.9775	13.2922	6.12079	6.68598	0.00965749	-1.05272	down	LYN proto-onco, Src family tyrosine kinase [Source:NCBI gene (formerly Entrezgene);Acc:421127]	2	110833081	110880252
ENSGALG00010002689	COG6	17.1203	16.8213	13.9801	8.53834	11.5597	12.1418	0.00965148	-0.645475	down	component of oligomeric golgi complex 6 [Source:HGNC Symbol;Acc:HGNC:18621]	1	170777464	170828890
ENSGALG00010002202	SFXN4	20.7872	32.7207	30.4571	39.8032	57.6947	50.9874	0.00963685	0.65667	up	sideroflexin 4 [Source:HGNC Symbol;Acc:HGNC:16088]	6	30794682	30808604
ENSGALG00010005389	MCM10	7.86728	12.4144	7.93127	12.4135	19.1377	18.4137	0.00963569	0.765124	up	minichromosome maintenance 10 replication initiation factor [Source:HGNC Symbol;Acc:HGNC:18043]	1	7303900	7320874
ENSGALG00010009650	KLHL29	3.55287	3.48979	3.55918	2.55951	1.83209	2.07384	0.00961244	-0.714413	down	kelch like family member 29 [Source:HGNC Symbol;Acc:HGNC:29404]	3	103391797	103802049
ENSGALG00010017672	SPRED2	13.9334	10.2433	8.0324	5.39145	6.24334	7.70581	0.00957875	-0.808235	down	sprouty related EVH1 domain containing 2 [Source:HGNC Symbol;Acc:HGNC:17722]	3	10230123	10281829
ENSGALG00010005417	LOXL3	20.2113	10.0523	21.7183	12.4836	3.25212	4.38192	0.00955804	-1.33737	down	lysyl oxidase like 3 [Source:HGNC Symbol;Acc:HGNC:13869]	4	90744859	90776382
ENSGALG00010008453	AMOTL1	15.596	15.7476	18.3883	31.6762	26.996	21.4982	0.00954406	0.621507	up	angiomotin like 1 [Source:HGNC Symbol;Acc:HGNC:17811]	1	185381925	185449051
ENSGALG00010006070	TMEM242	10.9341	11.2136	7.53682	6.80603	6.289	6.34894	0.00953482	-0.677709	down	transmembrane protein 242 [Source:HGNC Symbol;Acc:HGNC:17206]	3	51211046	51232848
ENSGALG00010010216	ATXN7L1	8.05759	6.2194	4.58693	2.76159	3.80219	4.26926	0.00950122	-0.869701	down	ataxin 7 like 1 [Source:HGNC Symbol;Acc:HGNC:22210]	1	14216255	14325804
ENSGALG00010003206		10.8419	19.3197	19.0955	26.0262	35.7781	27.3061	0.0094718	0.792557	up		6	33572728	33575252
ENSGALG00010028913	ST3GAL9	0.946857	1.88998	2.54549	4.04016	4.66939	4.19724	0.0094698	1.19219	up	ST3 beta-galactoside alpha-2,3-sialyltransferase 9	17	4225344	4240576
Gallus_gallus_newGene_7554		1.65845	5.575	5.79161	7.80033	7.73836	11.2681	0.00946622	1.20376	up	rna-directed dna polymerase from mobile element jockey-like [Limosa lapponica baueri]	1	67347099	67439284
ENSGALG00010017579	P3H2	19.7181	26.5277	28.6352	42.7679	35.7886	40.6264	0.00944098	0.602753	up	prolyl 3-hydroxylase 2 [Source:NCBI gene (formerly Entrezgene);Acc:414143]	9	13680892	13735543
ENSGALG00010009152	RPP25L	14.3321	21.4635	17.6716	29.4889	26.5259	31.3569	0.00943248	0.592233	up	ribonuclease P/MRP subunit p25 like [Source:HGNC Symbol;Acc:HGNC:19909]	Z	8445769	8448905
ENSGALG00010018799	TEX2L	0.948544	0.873946	1.30889	2.06814	2.0113	2.37933	0.00939924	0.966097	up	testis expressed 2	14	6126883	6134833
ENSGALG00010012965	UHRF2	30.9824	29.4281	24.8396	21.2982	12.7489	20.751	0.00934537	-0.714245	down	ubiquitin like with PHD and ring finger domains 2 [Source:HGNC Symbol;Acc:HGNC:12557]	Z	28361596	28443530
ENSGALG00010029723	ADORA2B	1.54691	3.04293	0.952613	0.736453	0.659724	0.777964	0.00933534	-1.39978	down	adenosine A2b receptor [Source:NCBI gene (formerly Entrezgene);Acc:395971]	19	6923823	6934434
ENSGALG00010011126	ATXN1	6.7304	4.44819	4.22462	1.3316	2.64919	3.30399	0.00932281	-1.15331	down	ataxin 1 [Source:HGNC Symbol;Acc:HGNC:10548]	2	61302250	61380649
ENSGALG00010012427	C7	157.171	50.0584	87.5575	73.7501	21.7703	18.3822	0.00931337	-1.46441	down	complement C7 [Source:NCBI gene (formerly Entrezgene);Acc:427187]	Z	13469165	13489464
ENSGALG00010007975	ANKRD11	20.8941	17.9079	17.0694	15.7067	8.31949	10.4995	0.00929161	-0.766273	down	ankyrin repeat domain containing 11 [Source:HGNC Symbol;Acc:HGNC:21316]	11	18260726	18349643
Gallus_gallus_newGene_19917		0.296146	0.716376	0.723762	1.95922	2.52845	0.948378	0.00928972	1.29903	up		1	155207483	155250616
Gallus_gallus_newGene_9537		2.43525	2.74146	3.8756	5.83623	6.87971	5.06538	0.00927267	0.930431	up		3	90685008	90689676
ENSGALG00010000406	NSMCE3	16.9179	25.7127	19.8627	42.2636	37.3183	27.4915	0.00925281	0.713622	up	NSE3 homolog, SMC5-SMC6 complex component [Source:NCBI gene (formerly Entrezgene);Acc:100125831]	JAENSK010000592.1	9908	13178
Gallus_gallus_newGene_21870		0.40741	0.706767	1.20279	2.54979	2.30814	3.20777	0.0092484	1.6229	up		1	29146652	29175095
ENSGALG00010000369		6.84237	6.49177	4.10056	3.69674	0.699973	0.589763	0.00922665	-1.87261	down	protein kinase C inhibitor, putative [Riptortus pedestris]	JAENSK010000532.1	15833	24577
ENSGALG00010024833	MAPT	8.18162	6.13794	8.45684	5.215	4.16722	3.73235	0.00922472	-0.801817	down	microtubule associated protein tau [Source:NCBI gene (formerly Entrezgene);Acc:426737]	27	2593638	2631168
Gallus_gallus_newGene_15399		5.67207	8.95326	10.7328	11.6363	17.7021	18.0904	0.00921883	0.848856	up		8	69780	817008
ENSGALG00010011634	AVD	104.206	5.53685	25.4405	9.89114	0.982579	1.33445	0.00920191	-3.57638	down	avidin [Source:NCBI gene (formerly Entrezgene);Acc:396260]	Z	9717630	9719023
ENSGALG00010007914	PAQR8	5.29704	2.78545	3.59961	2.76006	1.74717	1.0656	0.00917651	-1.14909	down	progestin and adipoQ receptor family member 8 [Source:NCBI gene (formerly Entrezgene);Acc:422042]	3	107325696	107345169
Gallus_gallus_newGene_15701		5.02306	8.30077	7.76328	11.416	12.4831	14.3202	0.00917227	0.773534	up		8	14956631	15451487
Gallus_gallus_newGene_9308		9.1481	8.4853	5.62744	4.81848	3.07357	5.28189	0.00912588	-0.888777	down		3	79302925	79306507
ENSGALG00010014011	SFN	1.13933	0.713925	0.754677	0.318553	0.092556	0.137463	0.00910881	-2.33218	down	stratifin [Source:NCBI gene (formerly Entrezgene);Acc:408037]	23	2166991	2168500
Gallus_gallus_newGene_7579		1.69386	1.41373	1.86278	3.70013	4.07923	3.49392	0.00909826	1.06861	up		3	12762315	12777852
Gallus_gallus_newGene_14237		1.0135	1.91079	3.36556	4.20756	5.60028	6.13647	0.00907956	1.21736	up		6	20422904	20446734
ENSGALG00010027527	MKRN3	13.9963	22.7755	27.5596	48.3969	32.9719	31.2865	0.00904996	0.835072	up	makorin ring finger protein 3	26	4125182	4128213
Gallus_gallus_newGene_21527		6.76316	3.2352	4.30927	9.46324	13.0542	9.93814	0.00904734	1.05722	up		11	14346800	14905863
ENSGALG00010014323		4.15344	4.38579	3.76233	2.9956	1.84514	1.58002	0.00902428	-1.00623	down	Kruppel like factor 4 [Source:HGNC Symbol;Acc:HGNC:6348]	Z	56393947	56397790
ENSGALG00010011996	LRRC70	1.43541	0.900026	1.06252	0.417491	0.526815	0.543255	0.0089734	-1.21207	down	leucine rich repeat containing 70 [Source:HGNC Symbol;Acc:HGNC:35155]	Z	20098060	20106957
ENSGALG00010022234	COX15	25.4999	24.9972	23.7152	45.8017	34.8632	38.5268	0.00896668	0.589515	up	COX15, cytochrome c oxidase assembly homolog [Source:NCBI gene (formerly Entrezgene);Acc:423830]	6	22890734	22896237
Gallus_gallus_newGene_5091		3.22754	3.06999	2.39249	5.7219	8.0232	6.27844	0.00896561	0.958103	up		1	51566763	51582219
ENSGALG00010023354	SEPTIN2	45.4978	42.7588	40.1216	21.1923	31.8819	32.5413	0.00894383	-0.66049	down	septin 2 [Source:HGNC Symbol;Acc:HGNC:7729]	9	4638199	4657279
ENSGALG00010011198	PINX1	10.5337	7.00739	7.17818	6.39657	8.25254	8.36447	0.00894181	-1.31611	down	PIN2 (TERF1) interacting telomerase inhibitor 1 [Source:HGNC Symbol;Acc:HGNC:30046]	3	106624077	106686707
ENSGALG00010006323	ANAPC10	21.1837	12.7975	23.7665	37.1792	46.0473	45.1141	0.00894093	0.691817	up	anaphase promoting complex subunit 10 [Source:NCBI gene (formerly Entrezgene);Acc:422461]	4	30412426	30584370
Gallus_gallus_newGene_14703		1.70943	3.1568	2.37595	3.46647	6.44707	6.9252	0.00886903	1.28662	up		7	502383	539864
ENSGALG00010016270	RFC4	45.9969	73.8276	54.2438	83.1425	98.3779	102.301	0.00884856	0.644509	up	replication factor C subunit 4 [Source:NCBI gene (formerly Entrezgene);Acc:424958]	9	15905198	15916277
ENSGALG00010020443	PREPL	2.80415	3.41209	2.20501	1.82407	2.02045	1.52308	0.00884523	-0.867657	down	prolyl endopeptidase-like [Source:NCBI gene (formerly Entrezgene);Acc:421405]	3	25163334	25198270
Gallus_gallus_newGene_1799		2.10093	1.07913	1.63664	2.65873	4.21209	34.0951	0.00883931	3.13758	up		18	9049324	9195349
ENSGALG00010007992	LAPTM4A	258.807	225.888	331.229	205.076	168.534	178.178	0.00883838	-0.639787	down	lysosomal protein transmembrane 4 alpha [Source:NCBI gene (formerly Entrezgene);Acc:421959]	3	101177023	101190777
ENSGALG00010005518	HPGDS	24.9105	9.95624	15.8251	12.5786	2.7404	4.55189	0.00881812	-1.43938	down	hematopoietic prostaglandin D synthase [Source:NCBI gene (formerly Entrezgene);Acc:395863]	4	36743634	36772199
ENSGALG00010021629	DHRS7B	24.9625	50.1082	44.0251	68.9816	66.177	78.4503	0.00881798	0.770448	up	dehydrogenase/reductase 7B [Source:HGNC Symbol;Acc:HGNC:24547]	14	4542480	4553507
ENSGALG00010004967	SLC35F2	5.18877	4.04782	1.91949	1.53036	1.54156	1.95982	0.00881636	-1.22678	down	solute carrier family 35 member F2 [Source:HGNC Symbol;Acc:HGNC:23615]	1	180302383	180320718
ENSGALG00010021516	SRSF5	37.1322	43.3532	38.5607	33.3113	18.8019	20.566	0.00881564	-0.764133	down	serine and arginine rich splicing factor 5 [Source:NCBI gene (formerly Entrezgene);Acc:423258]	5	27392314	27396920
ENSGALG00010000695	FIGNL1	8.83053	8.51567	6.98234	17.2901	15.1259	11.1743	0.00881091	0.654636	up	fidgetin like 1 [Source:HGNC Symbol;Acc:HGNC:13286]	2	80366386	80371012
ENSGALG00010023429	BMF	17.2464	11.094	8.38491	4.41366	7.26879	7.50134	0.0087361	-1.01045	down	Bcl2 modifying factor [Source:NCBI gene (formerly Entrezgene);Acc:769140]	5	28913501	28932333
Gallus_gallus_newGene_5612		0.72156	3.85984	2.77431	3.09148	3.60846	21.2158	0.00873446	1.97854	up		20	3701409	3741744
ENSGALG00010004341	LOC101748192	5.00692	3.64382	5.81252	3.5633	1.32135	1.89005	0.00871577	-1.17393	down	zinc finger protein 629-like	31	1311105	1316631
ENSGALG00010015126	MCM5	23.1379	33.3245	34.1859	51.3664	45.5845	48.1962	0.00869164	0.612693	up	minichromosome maintenance complex component 5 [Source:NCBI gene (formerly Entrezgene);Acc:418058]	1	52136263	52144569
ENSGALG00010022828	PRKG1	31.6244	34.0139	28.6628	11.2467	22.6034	20.9031	0.00867684	-0.862901	down	protein kinase cGMP-dependent 1 [Source:HGNC Symbol;Acc:HGNC:9414]	6	10565072	10956057
ENSGALG00010013635	BCL6	18.394	12.779	12.4986	11.2907	7.30601	6.87892	0.00867486	-0.85477	down	B-cell CLL/lymphoma 6 [Source:NCBI gene (formerly Entrezgene);Acc:424912]	9	14479373	14495600
Gallus_gallus_newGene_10416		2.59062	1.59425	1.43983	6.05028	2.62799	4.95183	0.00866468	1.19607	up		4	3031713	3044299
ENSGALG00010016200	MICU3	14.1411	9.00063	8.05196	4.10068	5.30152	7.42822	0.00866074	-0.927954	down	mitochondrial calcium uptake family member 3 [Source:HGNC Symbol;Acc:HGNC:27820]	4	62729345	62777589
ENSGALG00010018458	SEMA5B	5.07034	4.79923	4.86653	1.63401	3.07144	3.37096	0.00864076	-0.931751	down	semaphorin 5B [Source:HGNC Symbol;Acc:HGNC:10737]	7	26168890	26416606
Gallus_gallus_newGene_2586		0.267524	0.508583	0.657503	0.937819	1.58915	1.24315	0.00864073	1.44006	up		2	21057537	21063478
ENSGALG00010029234	TOM1L1	10.6767	9.63734	9.61572	6.69304	6.25948	8.28143	0.0086347	-0.620453	down	target of myb1 like 1 membrane trafficking protein [Source:HGNC Symbol;Acc:HGNC:11983]	18	6446283	6467587
Gallus_gallus_newGene_12204		0.499083	0.850559	0.298209	1.33713	2.61222	1.45642	0.00858395	1.66634	up		4	84462681	84495499
Gallus_gallus_newGene_11982		1.76819	1.84586	2.28293	0.829011	0.439923	1.0615	0.00856022	-1.40898	down		4	76361353	76363321
ENSGALG00010015931	RBM47	5.82267	4.12633	4.06665	1.81648	1.94302	1.3777	0.00853682	-1.05603	down	RNA binding motif protein 47 [Source:HGNC Symbol;Acc:HGNC:30358]	4	68381804	68457528
ENSGALG00010001808	HOXA4	14.9414	14.7165	14.4678	11.8488	5.45051	7.32902	0.00851037	-0.914058	down	homeobox A4 [Source:NCBI gene (formerly Entrezgene);Acc:395307]	2	32512064	32514374
ENSGALG00010013451	PRKAB2	18.0583	25.0176	23.8741	41.8395	34.7483	32.1282	0.00849821	0.636212	up	protein kinase AMP-activated non-catalytic subunit beta 2 [Source:NCBI gene (formerly Entrezgene);Acc:427017]	8	4287906	4294693
ENSGALG00010028513	LOC396480	0.738556	2.21923	2.02454	13.1925	1.65452	4.66635	0.00848867	1.91381	up	keratin	25	1399468	1417485
ENSGALG00010009558	TMEM26	6.71291	4.04454	4.71469	3.42894	2.03397	2.43288	0.00848794	-1.04963	down	transmembrane protein 26 [Source:NCBI gene (formerly Entrezgene);Acc:423663]	6	9207038	9267386
ENSGALG00010016706	RTN4	26.8311	41.7605	29.1251	18.9429	16.0903	19.3077	0.00847662	-0.601421	down	reticulon 4 [Source:NCBI gene (formerly Entrezgene);Acc:378790]	3	2680747	2739734
ENSGALG00010019577	MXD1	4.51004	4.3949	3.69228	3.29826	1.56236	1.54695	0.00845715	-1.04416	down	MAX dimerization protein 1 [Source:NCBI gene (formerly Entrezgene);Acc:426299]	22	3399491	3407184
Gallus_gallus_newGene_15414		1.20536	0.720335	1.19374	1.06079	2.80291	3.55976	0.00845386	1.01623	up		8	1754067	1819071
ENSGALG00010005507	USP53	6.13089	5.80872	5.09899	1.37124	2.95868	4.00781	0.00842909	-1.09799	down	ubiquitin specific peptidase 53 [Source:NCBI gene (formerly Entrezgene);Acc:422680]	4	54245607	54278207
ENSGALG00010015182	PHYKPL	5.51375	3.69392	3.01627	1.60952	2.27446	2.00729	0.00842517	-1.14018	down	5-phosphohydroxy-L-lysine phospho-lyase [Source:HGNC Symbol;Acc:HGNC:28249]	13	13895366	13903717
Gallus_gallus_newGene_20452		2.77914	2.50928	2.73282	1.90751	1.67316	1.41339	0.00839427	-0.763834	down		1	179073789	179094617
ENSGALG00010014807	HES1	81.2968	115.377	126.677	258.742	167.108	155.431	0.0083862	0.777677	up	hes family bHLH transcription factor 1 [Source:HGNC Symbol;Acc:HGNC:5192]	9	12619774	12621345
ENSGALG00010000156		0.477013	0.266229	0.023545	1.07963	4.84431	0.326624	0.00836638	2.93222	up	integrase core domain protein, partial [Onchocerca flexuosa]	JAENSK010000416.1	54863	57174
ENSGALG00010012897		1.15723	1.0023	0.716457	0.298315	0.435113	0.662946	0.0083088	-1.10735	down	DNA replication complex GINS protein PSF2 [Strongylocentrotus purpuratus]	W	6996486	7531187
ENSGALG00010027487	MPZ	0.562071	10.3129	10.3073	0.095595	2.45521	0.55221	0.00829653	-2.78762	down	myelin protein zero [Source:NCBI gene (formerly Entrezgene);Acc:100859605]	25	2480304	2485060
Gallus_gallus_newGene_12331		5.50586	8.10934	9.6563	12.6194	18.8759	13.2347	0.00829022	0.875755	up		4	89048082	89050981
ENSGALG00010011040	CDH6	4.52729	4.91094	3.1721	1.3419	2.42892	2.7488	0.00827491	-1.01392	down	cadherin 6 [Source:NCBI gene (formerly Entrezgene);Acc:414842]	2	68999653	69097679
ENSGALG00010026740	DAB1	1.63088	2.98874	2.9459	0.890243	1.71778	1.29208	0.00827312	-1.05422	down	DAB1, reelin adaptor protein [Source:NCBI gene (formerly Entrezgene);Acc:374083]	8	25533927	25905724
ENSGALG00010005012	SAMD9L	3.64231	0.625848	0.852976	0.444332	0.343116	0.763519	0.00826675	-1.8175	down	sterile alpha motif domain containing 9 like	2	22812997	22822741
ENSGALG00010025238	IGSF9B	1.42778	1.46623	1.69672	2.63747	2.42695	3.08835	0.00826424	0.755022	up	immunoglobulin superfamily member 9B [Source:HGNC Symbol;Acc:HGNC:32326]	24	2484824	2523522
ENSGALG00010018848	MEF2A	21.8419	17.846	16.7626	12.0091	11.6666	14.4227	0.00826343	-0.61293	down	myocyte enhancer factor 2A [Source:NCBI gene (formerly Entrezgene);Acc:395670]	10	17020199	17098303
ENSGALG00010018168	LOC429032	6.71084	16.2514	11.7218	32.6788	18.4144	21.238	0.00824995	1.00149	up	rac GTPase-activating protein 1-like	7	21752152	21756001
ENSGALG00010013944	METTL24	4.6394	4.03702	5.12506	3.04189	2.24819	2.2021	0.00823256	-0.952957	down	methyltransferase like 24 [Source:HGNC Symbol;Acc:HGNC:21566]	3	66266583	66310970
ENSGALG00010026436	PLCD1	19.5734	13.1861	16.69	13.1348	8.32803	7.09558	0.00820086	-0.871425	down	phospholipase C delta 1 [Source:HGNC Symbol;Acc:HGNC:9060]	2	4622924	4671754
ENSGALG00010016983	ZFAND2A	81.7857	130.488	121.196	178.36	204.141	168.043	0.00819953	0.656604	up	zinc finger AN1-type containing 2A [Source:HGNC Symbol;Acc:HGNC:28073]	14	2380667	2383737
Gallus_gallus_newGene_12483		9.04875	1.28421	1.05136	0.443355	0.582063	1.73297	0.00816603	-2.13663	down	uncharacterized protein LOC112531967 [Gallus gallus]	5	3396192	3402404
Gallus_gallus_newGene_13922		0.410761	0.833959	0.344086	2.1453	1.25982	1.65225	0.00816114	1.74524	up		6	3727973	3732350
Gallus_gallus_newGene_7253		17.8731	16.99	23.4814	26.2288	49.3571	40.4788	0.00815068	0.889593	up		1	65601075	65739211
ENSGALG00010020341	DYNC2LI1	4.38556	2.68568	3.93543	2.31988	2.2544	1.43912	0.00812833	-0.95412	down	dynein cytoplasmic 2 light intermediate chain 1 [Source:HGNC Symbol;Acc:HGNC:24595]	3	24883013	24910990
Gallus_gallus_newGene_9643		3.30533	2.49906	1.29023	0.521298	1.53903	1.2444	0.00812113	-1.24355	down		3	95339758	95549666
Gallus_gallus_newGene_13375		5.46167	4.34237	2.78653	1.90602	2.2763	2.57803	0.00811876	-0.947616	down		5	45574568	45579181
ENSGALG00010008448	TNS3	16.0088	15.1504	12.8787	3.02945	9.3257	9.05379	0.00810639	-1.10793	down	tensin 3 [Source:NCBI gene (formerly Entrezgene);Acc:420792]	2	54723075	54945162
ENSGALG00010009538	CRIM1	15.8666	14.0641	9.44066	2.24394	6.81107	8.3439	0.00809715	-1.24444	down	cysteine rich transmembrane BMP regulator 1 [Source:NCBI gene (formerly Entrezgene);Acc:395067]	3	31956792	32117774
ENSGALG00010013006	GRIK2	1.29942	1.5248	1.43769	2.25254	3.98883	2.41373	0.00807083	0.959534	up	glutamate ionotropic receptor kainate type subunit 2 [Source:HGNC Symbol;Acc:HGNC:4580]	3	69849807	70219705
Gallus_gallus_newGene_10425		0.885815	1.99553	2.48505	3.95706	4.00466	4.02007	0.00805302	1.06734	up		4	3650326	3662311
ENSGALG00010004329	COQ3	10.2213	14.7958	13.6743	19.4419	22.3246	20.6778	0.00805195	0.624825	up	coenzyme Q3, methyltransferase [Source:HGNC Symbol;Acc:HGNC:18175]	3	71202062	71209308
ENSGALG00010027200	G0S2	23.4075	22.6642	27.9838	71.1142	49.2906	30.5826	0.00803194	0.952299	up	G0/G1 switch 2 [Source:NCBI gene (formerly Entrezgene);Acc:419860]	26	3176406	3177333
ENSGALG00010008202	KCNG2	3.41339	3.82494	4.16821	2.55633	1.79061	0.969228	0.00803171	-1.17174	down	potassium voltage-gated channel modifier subfamily G member 2 [Source:NCBI gene (formerly Entrezgene);Acc:395902]	2	55997077	56063026
ENSGALG00010022377	ZHX3	3.90556	3.17755	3.63719	2.07539	2.1982	2.76584	0.00802167	-0.649783	down	zinc fingers and homeoboxes 3 [Source:HGNC Symbol;Acc:HGNC:15935]	20	5271325	5307999
ENSGALG00010029451	LOC107057175	9.52534	13.3846	8.03155	23.8614	16.0434	18.0912	0.00800462	0.843204	up	borealin-like	19	107983	112760
Gallus_gallus_newGene_13388		1.85563	2.9792	2.70942	4.81367	7.64342	4.29081	0.00797852	1.08963	up		5	46204688	46309643
ENSGALG00010018511	SOCS5	5.58841	5.72411	5.33849	3.05046	3.92859	4.43041	0.00796119	-0.642332	down	suppressor of cytokine signaling 5 [Source:NCBI gene (formerly Entrezgene);Acc:428570]	3	26463367	26534675
Gallus_gallus_newGene_6004		0.403682	0.238296	0.158364	1.28529	1.53108	0.734751	0.00795625	1.97009	up		21	4009776	4049883
ENSGALG00010017776	GPR4	0.464632	0.319871	0.257844	0.143673	0.174806	0.158311	0.00795331	-1.13461	down	G protein-coupled receptor 68 [Source:HGNC Symbol;Acc:HGNC:4519]	5	43733034	43769820
ENSGALG00010012307		11.9673	5.76681	12.1122	7.56974	4.65812	3.24997	0.00795271	-1.16124	down		1	48184606	48197399
ENSGALG00010003097	TFPI2	311.834	256.482	297.499	248.112	134.47	114.957	0.00795009	-0.875846	down	tissue factor pathway inhibitor 2 [Source:HGNC Symbol;Acc:HGNC:11761]	2	23205065	23210882
Gallus_gallus_newGene_4995		3.0051	4.67852	3.60588	5.25447	7.43402	9.87137	0.00794533	1.01243	up		2	127059552	127077442
ENSGALG00010015886	AFF3	0.147109	0.173208	0.388341	0.06277	0.047371	0.057121	0.00794159	-2.11932	down	AF4/FMR2 family member 3 [Source:HGNC Symbol;Acc:HGNC:6473]	1	132775035	133098790
ENSGALG00010005881	CORO2A	6.9425	8.99279	6.04607	4.82165	4.78203	5.01255	0.00794027	-0.651277	down	coronin 2A [Source:HGNC Symbol;Acc:HGNC:2255]	Z	71051274	71098223
ENSGALG00010006244	EPHA3	12.9895	10.4816	10.3261	5.02563	8.97472	6.53968	0.00791832	-0.790408	down	EPH receptor A3 [Source:NCBI gene (formerly Entrezgene);Acc:396402]	1	89382956	89604171
ENSGALG00010025653	IGSF11	21.818	38.4487	32.4197	51.7227	46.3607	65.1165	0.00791711	0.717195	up	immunoglobulin superfamily member 11 [Source:NCBI gene (formerly Entrezgene);Acc:418346]	1	80862029	80984840
ENSGALG00010010806	INSYN2B	0.757957	0.409942	2.2283	0	0.154384	0.257617	0.00790684	-3.08681	down	inhibitory synaptic factor family member 2B [Source:HGNC Symbol;Acc:HGNC:37271]	13	3671525	3700875
ENSGALG00010025344	INCENPL	35.2813	59.1064	57.5	73.5127	95.7317	91.1897	0.00789954	0.718121	up	inner centromere protein	5	16623788	16640959
ENSGALG00010025378	PAX3	1.14667	1.58323	1.67824	2.24958	3.52099	3.33515	0.00789772	0.979337	up	paired box 3 [Source:NCBI gene (formerly Entrezgene);Acc:374127]	9	7546139	7609955
ENSGALG00010029676	FADS6	9.40405	17.0341	16.6192	28.4083	23.1739	27.4465	0.00789278	0.793704	up	fatty acid desaturase 6 [Source:HGNC Symbol;Acc:HGNC:30459]	18	11158321	11164702
ENSGALG00010020509	CRBN	10.5686	11.3683	10.1251	5.67222	6.62842	8.75834	0.00782936	-0.68627	down	cereblon [Source:HGNC Symbol;Acc:HGNC:30185]	12	18292331	18323393
ENSGALG00010018955	ZBTB48	12.6494	14.9272	12.6313	25.1429	18.8786	20.1995	0.00782773	0.60752	up	zinc finger and BTB domain containing 48 [Source:NCBI gene (formerly Entrezgene);Acc:419370]	21	560846	567355
ENSGALG00010019912	ARG2	28.8019	58.614	51.0162	78.3387	99.4528	75.2495	0.0078055	0.810067	up	arginase 2 [Source:NCBI gene (formerly Entrezgene);Acc:423272]	5	28379040	28399168
Gallus_gallus_newGene_2578		0.512314	0.425689	0.8798	1.15992	1.85753	2.0591	0.00779209	1.37843	up		2	20979191	20983835
ENSGALG00010022271	SLC18A2	1.42393	2.34158	6.2202	0.71742	1.1572	1.56951	0.00772063	-1.605	down	solute carrier family 18 member A2 [Source:HGNC Symbol;Acc:HGNC:10935]	6	29924381	29943883
ENSGALG00010009663	FER	6.41293	6.57407	4.28127	1.75801	3.40245	3.7636	0.00771907	-1.01593	down	FER tyrosine kinase [Source:HGNC Symbol;Acc:HGNC:3655]	Z	48115263	48288990
ENSGALG00010021738	PRDM11	15.816	14.6663	12.333	7.77817	10.2304	10.5007	0.00769931	-0.660407	down	PR/SET domain 11 [Source:HGNC Symbol;Acc:HGNC:13996]	5	21802425	21842817
ENSGALG00010013898	EMB	628.121	430.835	234.436	132.736	223.307	281.323	0.00769581	-1.09274	down	embigin [Source:NCBI gene (formerly Entrezgene);Acc:395242]	Z	15273938	15298606
ENSGALG00010025787	KCNE4	7.55617	4.88595	5.79665	5.16371	1.6366	2.38694	0.00767574	-1.31156	down	potassium voltage-gated channel subfamily E regulatory subunit 4 [Source:HGNC Symbol;Acc:HGNC:6244]	9	7770809	7800505
ENSGALG00010027803	SAPCD2	19.282	27.6039	26.6221	46.2859	40.0366	33.579	0.00767494	0.647274	up	suppressor APC domain containing 2 [Source:HGNC Symbol;Acc:HGNC:28055]	17	1053199	1066388
ENSGALG00010021202	UROC1	0.397068	0.277905	0.329754	1.51279	0.773868	0.994348	0.00766448	1.61349	up	urocanate hydratase 1 [Source:HGNC Symbol;Acc:HGNC:26444]	12	10863853	10896530
ENSGALG00010012048	PDE6H	0.172928	0.573128	0.247084	0.876545	1.35658	1.04534	0.00765217	1.66212	up	phosphodiesterase 6H [Source:NCBI gene (formerly Entrezgene);Acc:378929]	1	48008973	48016144
ENSGALG00010015674	RFKL	3.43259	1.79822	3.42276	1.78624	0.82723	1.17684	0.00764419	-1.27303	down	riboflavin kinase [Source:NCBI gene (formerly Entrezgene);Acc:431449]	Z	35045843	35052437
ENSGALG00010028514	FNBP1	27.9802	17.0611	22.4259	17.0201	12.2214	12.2825	0.00764245	-0.791492	down	formin binding protein 1 [Source:HGNC Symbol;Acc:HGNC:17069]	17	6336585	6425756
ENSGALG00010020038	SKI	12.0385	11.522	9.40842	4.61122	8.42159	6.68075	0.00764109	-0.810631	down	SKI proto-onco [Source:NCBI gene (formerly Entrezgene);Acc:428181]	21	1669921	1762640
ENSGALG00010025368	LRP1	41.5926	35.4088	38.2224	32.7317	9.70659	12.0654	0.00763678	-1.15721	down	LDL receptor related protein 1 [Source:NCBI gene (formerly Entrezgene);Acc:396170]	34	1615997	1684411
ENSGALG00010017509	RASD1	1.12725	1.18433	4.8665	0.668868	0.195896	0.833416	0.00762793	-2.1411	down	ras related dexamethasone induced 1 [Source:NCBI gene (formerly Entrezgene);Acc:416507]	14	4790563	4792874
ENSGALG00010021860	SLA2	9.56239	12.6548	10.1763	25.5047	18.9389	14.371	0.00761874	0.793761	up	Src like adaptor 2	20	1208303	1212174
ENSGALG00010027516	PPM1J	10.508	14.9354	11.6927	23.9653	20.078	17.3208	0.00761689	0.65992	up	protein phosphatase, Mg2+/Mn2+ dependent 1J [Source:HGNC Symbol;Acc:HGNC:20785]	26	3597474	3605542
ENSGALG00010023626	LOXL1	27.817	17.4271	35.9858	19.679	3.42803	6.31045	0.00761236	-1.5503	down	lysyl oxidase like 1 [Source:HGNC Symbol;Acc:HGNC:6665]	10	2358169	2366912
ENSGALG00010018007	DNAAF9	30.2936	32.8872	25.3097	10.8041	19.8362	21.1658	0.00759413	-0.841068	down	dynein axonemal assembly factor 9 [Source:HGNC Symbol;Acc:HGNC:17721]	4	88657905	88723392
ENSGALG00010009736	WISP1	6.16257	5.28161	8.76037	4.60761	1.62779	1.09284	0.00758181	-1.5382	down	WNT1 inducible signaling pathway protein 1 [Source:NCBI gene (formerly Entrezgene);Acc:420322]	2	140915428	140951412
Gallus_gallus_newGene_2854		2.7604	1.92545	3.56295	1.55117	0.532541	0.589166	0.00756468	-1.2905	down	transcription initiation factor TFIID subunit 4-like [Corvus moneduloides]	2	32014392	32025156
ENSGALG00010002361	TIAL1	37.1478	31.7306	30.8628	21.9617	24.6187	25.7178	0.00756169	-0.586433	down	TIA1 cytotoxic granule associated RNA binding protein like 1	6	31021197	31100341
ENSGALG00010024465	SENP1	23.4254	30.1861	42.0829	49.5881	58.6235	44.0295	0.00751317	0.616964	up	SUMO specific peptidase 1 [Source:HGNC Symbol;Acc:HGNC:17927]	34	1151148	1166580
ENSGALG00010013784	ANO6	9.31572	6.0518	6.74864	4.74956	3.05691	4.9939	0.00750428	-0.866624	down	anoctamin 6 [Source:HGNC Symbol;Acc:HGNC:25240]	1	30739828	30809077
ENSGALG00010021510	NTSR1	3.34018	3.40328	1.29619	0.549354	0.522383	1.52258	0.00748044	-1.69019	down	neurotensin receptor 1 [Source:NCBI gene (formerly Entrezgene);Acc:428149]	20	8570432	8616405
ENSGALG00010020292	NPM2	28.0716	37.3149	49.5258	76.0781	65.3096	72.4098	0.00744684	0.821783	up	nucleophosmin/nucleoplasmin 2 [Source:HGNC Symbol;Acc:HGNC:7930]	22	1512833	1514724
Gallus_gallus_newGene_12257		1.02561	1.32185	0.887048	2.95694	3.48118	5.01218	0.00742041	1.45927	up	hypothetical protein DUI87_13575 [Hirundo rustica rustica]	4	86205469	86433412
ENSGALG00010022065	PABPC1L	17.6278	27.1511	29.9657	43.8861	42.272	41.1071	0.00740464	0.701422	up	poly(A) binding protein cytoplasmic 1 like [Source:HGNC Symbol;Acc:HGNC:15797]	20	5573899	5583841
ENSGALG00010007835	GUCY1A3	9.07728	17.5207	12.752	6.64811	6.7471	9.06844	0.0074026	-0.838577	down	guanylate cyclase 1 soluble subunit alpha 1 [Source:HGNC Symbol;Acc:HGNC:4685]	4	20218664	20253320
ENSGALG00010029325	LRRC75A	6.04934	7.08358	11.0366	6.09189	2.56284	2.71392	0.0074007	-1.16282	down	leucine rich repeat containing 75A [Source:HGNC Symbol;Acc:HGNC:32403]	19	5571694	5619130
Gallus_gallus_newGene_12661		6.89511	9.21004	13.4882	15.6584	16.3786	27.6115	0.00737993	0.851327	up		5	13392118	13578332
ENSGALG00010012336	LOC426615	8.9495	10.5199	6.85669	5.57531	5.87815	5.76845	0.00736334	-0.67626	down	mesoderm induction early response protein 3-like	W	4776512	4927562
ENSGALG00010019989	SLC6A14	12.3694	7.46189	5.39033	4.65472	3.81051	4.77454	0.00735307	-1.00397	down	solute carrier family 6 member 14	4	2998527	3013550
Gallus_gallus_newGene_11282		1.75183	2.93906	3.18533	4.38162	9.23525	7.48278	0.00732379	1.31828	up		4	43018200	43029350
ENSGALG00010006156	NFKBIZ	5.38141	2.66777	2.5123	1.95155	1.18925	1.7733	0.00732354	-1.19326	down	NFKB inhibitor zeta [Source:NCBI gene (formerly Entrezgene);Acc:418404]	1	85658140	85674660
Gallus_gallus_newGene_5597		6.44698	6.55801	7.64872	5.34591	2.77554	3.78765	0.0073228	-0.878014	down		20	3038064	3041505
ENSGALG00010022392	EMILIN3	3.00231	4.38616	2.14901	6.61809	4.7023	7.9593	0.00730357	0.955982	up	elastin microfibril interfacer 3 [Source:HGNC Symbol;Acc:HGNC:16123]	20	5314522	5322664
ENSGALG00010009833	SOD3	62.8071	44.2035	50.3192	42.9405	10.7471	14.798	0.00727574	-1.30265	down	superoxide dismutase 3 [Source:HGNC Symbol;Acc:HGNC:11181]	4	73189699	73194539
ENSGALG00010001407	FOXP2	5.03924	3.84109	3.42957	1.16293	2.52569	2.49753	0.00725266	-1.02386	down	forkhead box P2 [Source:NCBI gene (formerly Entrezgene);Acc:769935]	1	26061577	26473375
ENSGALG00010009031	SPIN1	22.2455	19.7587	15.1903	8.84499	12.1966	13.7414	0.00724397	-0.760642	down	spindlin 1 [Source:NCBI gene (formerly Entrezgene);Acc:395344]	Z	43790948	43866032
ENSGALG00010029220	NEK8	10.4242	13.0342	9.23595	20.6244	16.7294	16.9901	0.00724219	0.632263	up	NIMA related kinase 8 [Source:HGNC Symbol;Acc:HGNC:13387]	19	6294777	6305058
ENSGALG00010012688	NDUFAF2	6.51186	6.53247	5.48325	10.0608	9.96979	9.50312	0.00723593	0.603367	up	NADH:ubiquinone oxidoreductase complex assembly factor 2 [Source:NCBI gene (formerly Entrezgene);Acc:769549]	Z	19521249	19569936
ENSGALG00010028484	NOXA1	2.30709	2.31805	3.29208	6.34	5.09968	4.28605	0.00720878	0.914629	up	NADPH oxidase activator 1 [Source:HGNC Symbol;Acc:HGNC:10668]	17	1578219	1592584
ENSGALG00010015643	LOC423474	9.3471	6.9833	9.06857	6.69109	3.96523	3.44243	0.0071656	-0.935354	down	protein LBH-like	5	49538926	49558341
ENSGALG00010002395	CLN8	11.178	8.41634	7.26074	4.7186	5.62637	6.14167	0.00713364	-0.776016	down	ceroid-lipofuscinosis, neuronal 8 [Source:NCBI gene (formerly Entrezgene);Acc:421902]	3	90664367	90670039
ENSGALG00010001365	LOC121108942	11.698	5.74671	7.88306	5.22864	2.47668	3.51834	0.0071152	-1.25661	down	medium-chain specific acyl-CoA dehydrogenase, mitochondrial-like	JAENSK010000623.1	21	10933
ENSGALG00010020132	SHC4	25.7005	36.2721	36.7056	35.2039	76.4251	63.8851	0.0071005	0.847511	up	SHC adaptor protein 4 [Source:HGNC Symbol;Acc:HGNC:16743]	10	10394188	10420836
Gallus_gallus_newGene_12394		15.9684	63.4231	19.2946	75.1177	87.9073	77.611	0.00709714	1.25344	up		4	90847557	90858922
ENSGALG00010013133	TXNDC15	9.69353	13.2958	10.6649	16.575	20.0645	19.3795	0.00708198	0.671686	up	thioredoxin domain containing 15 [Source:HGNC Symbol;Acc:HGNC:20652]	13	15271877	15275356
ENSGALG00010010756	CENPL	10.2619	14.5994	14.6961	21.6241	23.7584	19.3236	0.00707292	0.643926	up	centromere protein L [Source:NCBI gene (formerly Entrezgene);Acc:426563]	8	5549387	5554652
ENSGALG00010018943	ACKR4	12.6994	5.43324	4.93748	3.5422	3.10217	2.22213	0.00705649	-1.11691	down	atypical chemokine receptor 4 [Source:HGNC Symbol;Acc:HGNC:1611]	2	42223630	42231327
ENSGALG00010009884	GFOD1	3.8383	3.25213	3.39968	0.492139	1.59627	1.55526	0.00704442	-1.60943	down	glucose-fructose oxidoreductase domain containing 1 [Source:HGNC Symbol;Acc:HGNC:21096]	2	61868691	61932895
ENSGALG00010005109	SYNPO2	0.744044	0.80972	0.294397	0.069631	0.149325	0.206627	0.00704235	-2.08949	down	abhydrolase domain containing 3, phospholipase [Source:HGNC Symbol;Acc:HGNC:18718]	2	102062376	102084463
ENSGALG00010011658	TENM1	0.343575	0.724247	0.312355	0.045838	0.185849	0.168152	0.00703841	-1.81475	down	teneurin transmembrane protein 1 [Source:NCBI gene (formerly Entrezgene);Acc:395668]	4	14828126	15480182
ENSGALG00010029345	RILP	15.1078	16.6197	19.9078	38.32	25.2219	27.3548	0.00703645	0.74324	up	Rab interacting lysosomal protein [Source:HGNC Symbol;Acc:HGNC:30266]	19	5825859	5829781
ENSGALG00010013667	SOWAHA	2.35948	3.1677	2.63439	4.69559	4.28142	3.91854	0.00702748	0.594474	up	sosondowah ankyrin repeat domain family member A [Source:HGNC Symbol;Acc:HGNC:27033]	13	16632995	16645991
Gallus_gallus_newGene_12888		0.125954	0.362494	0.682561	1.18468	1.15864	1.40325	0.00701127	1.62477	up		5	26189520	26202194
ENSGALG00010021574	TTLL4	9.3378	13.5447	12.3014	17.2953	18.8125	21.0473	0.00700734	0.635315	up	tubulin tyrosine ligase like 4 [Source:HGNC Symbol;Acc:HGNC:28976]	7	22050766	22073735
ENSGALG00010005193	EPB41L2	36.9153	31.7388	33.1958	18.1193	25.112	25.2954	0.0070043	-0.648462	down	erythrocyte membrane protein band 4.1 like 2 [Source:HGNC Symbol;Acc:HGNC:3379]	3	57171668	57276215
ENSGALG00010024710	HSDL1	12.6069	17.9994	17.3253	22.487	28.958	30.5457	0.00699345	0.710184	up	hydroxysteroid dehydrogenase like 1 [Source:NCBI gene (formerly Entrezgene);Acc:415703]	11	2504058	2520367
ENSGALG00010013044	NOS1AP	86.6318	97.2024	98.3052	222.887	130.967	137.952	0.00694515	0.730787	up	nitric oxide synthase 1 adaptor protein	8	3840979	3871452
ENSGALG00010012997	UBE2A	41.1593	33.4022	34.0254	28.404	21.8912	23.0773	0.00693943	-0.639849	down	ubiquitin conjugating enzyme E2 A [Source:NCBI gene (formerly Entrezgene);Acc:395672]	4	16501058	16509611
ENSGALG00010021057	ZDHHC8	6.63516	5.07718	4.12206	0.855934	2.78635	2.95954	0.00692988	-1.34278	down	zinc finger DHHC-type containing 8 [Source:NCBI gene (formerly Entrezgene);Acc:416788]	15	1340965	1423581
ENSGALG00010029246	DHX33	25.9301	37.0848	30.4869	52.9464	48.8017	44.7926	0.00692383	0.586256	up	DEAH-box helicase 33 [Source:HGNC Symbol;Acc:HGNC:16718]	19	3905351	3914997
ENSGALG00010011311	DOCK8	8.36504	4.1146	3.58224	3.72582	1.66673	1.86385	0.00692186	-1.2295	down	dedicator of cytokinesis 8 [Source:HGNC Symbol;Acc:HGNC:19191]	Z	26224599	26308004
ENSGALG00010014328	RASSF8	12.7093	6.23208	5.20807	1.72547	6.3018	7.4726	0.00691692	-1.07502	down	Ras association domain family member 8 [Source:HGNC Symbol;Acc:HGNC:13232]	1	67578462	67653703
ENSGALG00010007404	FOLH1	4.62269	5.8416	2.06624	1.42457	1.89003	2.40675	0.0069057	-1.18525	down	folate hydrolase 1 [Source:HGNC Symbol;Acc:HGNC:3788]	1	187525225	187552753
ENSGALG00010028314	MEF2D	11.8738	7.70211	8.10406	6.66946	4.55031	5.9578	0.0068298	-0.804933	down	myocyte enhancer factor 2D [Source:NCBI gene (formerly Entrezgene);Acc:431059]	25	869727	922745
ENSGALG00010010257		2.19216	2.0777	1.91754	0.652016	1.15687	0.621773	0.0068241	-1.38682	down	F-box and leucine rich repeat protein 17 [Source:HGNC Symbol;Acc:HGNC:13615]	Z	48360135	48379769
ENSGALG00010026822	PRELP	52.7605	34.6575	58.1292	34.3226	20.2365	29.6432	0.00681475	-0.867988	down	proline and arginine rich end leucine rich repeat protein [Source:HGNC Symbol;Acc:HGNC:9357]	26	5193849	5215986
Gallus_gallus_newGene_10464		0.419592	1.09108	0.628058	2.1031	1.58091	2.10577	0.00679876	1.32565	up		4
Gallus_gallus_newGene_10611		0.770016	0.623627	0.56039	0.140555	0.035047	0.116043	0.00679847	-2.53751	down	hypothetical protein llap_10383 [Limosa lapponica baueri]	4	11452151	11469609
ENSGALG00010013314	KIT	1.63867	1.2524	0.849152	0.625388	0.183183	0.520693	0.00679491	-1.56361	down	KIT proto-onco, receptor tyrosine kinase [Source:NCBI gene (formerly Entrezgene);Acc:378783]	4	64787795	64839844
ENSGALG00010012930	IL6ST	19.3606	14.3069	14.7667	12.7052	8.81469	9.50092	0.00679152	-0.719201	down	interleukin 6 signal transducer [Source:NCBI gene (formerly Entrezgene);Acc:395684]	Z	17565726	17603286
Gallus_gallus_newGene_5939		0.823572	1.02244	2.12175	3.10898	5.06359	1.24907	0.00675926	1.36554	up		21	737498	788979
ENSGALG00010015881	GAB3	9.20495	5.64185	3.72443	3.4125	2.21203	3.34841	0.00673922	-1.10932	down	GRB2 associated binding protein 3 [Source:HGNC Symbol;Acc:HGNC:17515]	4	14210545	14265435
Gallus_gallus_newGene_12980		2.66353	2.7236	5.96481	8.94904	11.2352	7.98036	0.0067293	1.16801	up		5	30211893	30221115
Gallus_gallus_newGene_7859		2.31213	3.10024	2.74066	3.8028	5.75044	9.42909	0.00670685	1.00092	up		3	24230445	24400804
Gallus_gallus_newGene_14496		2.18581	2.45597	3.28093	4.50811	6.36453	5.85022	0.0066809	0.998145	up		6	30637040	30749204
ENSGALG00010020918	ANXA8L1	20.0376	19.0199	20.3952	16.1302	12.9583	11.3422	0.00666789	-0.653578	down	annexin A8-like 1	6	18644143	18661128
ENSGALG00010011351	KANK1	15.4917	14.9446	15.7247	7.21699	12.5206	9.36681	0.00663563	-0.746527	down	KN motif and ankyrin repeat domains 1 [Source:NCBI gene (formerly Entrezgene);Acc:395475]	Z	26326266	26435670
ENSGALG00010016510	THG1L	10.9892	15.3225	13.2	21.96	23.798	20.3546	0.00662831	0.678232	up	tRNA-histidine guanylyltransferase 1 like [Source:NCBI gene (formerly Entrezgene);Acc:416242]	13	10908139	10913450
ENSGALG00010010970	TPM2	88.587	86.479	183.823	99.004	62.7863	39.5021	0.00661404	-1.07865	down	tropomyosin 2 [Source:NCBI gene (formerly Entrezgene);Acc:396430]	Z	9760151	9771211
ENSGALG00010011971	RNF170	5.5794	4.02639	4.81445	3.05202	2.9191	2.42086	0.00660832	-0.85588	down	ring finger protein 170 [Source:NCBI gene (formerly Entrezgene);Acc:427296]	Z	54356893	54381172
ENSGALG00010029543	NSUN5	13.1087	18.2366	14.4301	33.035	21.2626	24.7631	0.00660029	0.722992	up	NOP2/Sun RNA methyltransferase 5 [Source:HGNC Symbol;Acc:HGNC:16385]	19	838283	843166
ENSGALG00010015390	CCNB3	35.2796	53.9768	51.4296	79.147	79.2315	71.6623	0.00658872	0.644666	up	cyclin B3 [Source:NCBI gene (formerly Entrezgene);Acc:396167]	4	1789112	1793808
ENSGALG00010021169	CAMK2G	17.657	19.3737	17.226	7.80789	14.1728	11.2362	0.00656893	-0.630533	down	calcium/calmodulin dependent protein kinase II gamma [Source:HGNC Symbol;Acc:HGNC:1463]	6	16337106	16461459
Gallus_gallus_newGene_17336		7.11942	6.23824	5.2903	3.85337	2.46254	4.24779	0.00655179	-0.890518	down		Z	264422	269867
ENSGALG00010001693	NKIRAS1	10.4719	12.7214	11.6985	15.5547	13.3851	15.2465	0.00654641	0.786884	up	NFKB inhibitor interacting Ras like 1 [Source:HGNC Symbol;Acc:HGNC:17899]	2	37083395	37093657
Gallus_gallus_newGene_17517		0.526863	0.55826	0.239087	1.65626	1.48103	3.48981	0.00653877	2.0467	up	uncharacterized protein LOC112530640 [Gallus gallus]	Z	8999529	9013097
ENSGALG00010020300	EHD4	7.2124	7.59516	6.96828	3.25175	5.66412	4.39842	0.00652543	-0.777784	down	EH domain containing 4 [Source:HGNC Symbol;Acc:HGNC:3245]	5	24823218	24846920
ENSGALG00010010951		11.2844	16.9839	11.4295	18.7851	26.0833	25.7893	0.00649797	0.759274	up	Poc5 [Patiria miniata]	Z	24361501	24385103
ENSGALG00010013013	DCSTAMP	2.25981	0.927619	0.802772	0.467782	0.117836	0.163467	0.00649613	-2.46405	down	dendrocyte expressed seven transmembrane protein [Source:HGNC Symbol;Acc:HGNC:18549]	2	129533980	129536722
ENSGALG00010008274	NFAT5	12.188	11.0062	8.06682	2.09771	5.77854	6.63161	0.00648666	-1.17428	down	nuclear factor of activated T-cells 5 [Source:NCBI gene (formerly Entrezgene);Acc:415866]	11	18629073	18676697
Gallus_gallus_newGene_7007		0.444537	0.563141	0.969162	0.117501	0.256615	0.157466	0.00646582	-1.85587	down		27	2890979	2906862
ENSGALG00010018455	RBM20	7.01003	6.24285	11.2923	11.8984	21.5202	17.1253	0.00645154	0.966387	up	RNA binding motif protein 20 [Source:HGNC Symbol;Acc:HGNC:27424]	6	26825255	26915218
ENSGALG00010026595	PRKAA2	0.193126	0.231234	0.586925	0.036964	0.086639	0.114612	0.00645125	-2.12364	down	protein kinase AMP-activated catalytic subunit alpha 2 [Source:NCBI gene (formerly Entrezgene);Acc:429110]	8	25443824	25466669
ENSGALG00010003087	TWISTNB	10.3685	12.212	13.0464	17.7574	22.2047	19.5895	0.00643595	0.672068	up	TWIST neighbor [Source:NCBI gene (formerly Entrezgene);Acc:420603]	2	29657962	29661641
ENSGALG00010010710	UCK2	66.4959	91.2544	77.6347	131.901	103.679	133.499	0.00643524	0.592461	up	uridine-cytidine kinase 2 [Source:NCBI gene (formerly Entrezgene);Acc:424406]	8	5505402	5525604
Gallus_gallus_newGene_20454		0.953722	0.894632	0.254137	0.100337	0.255627	0.206946	0.00643431	-1.92851	down		1	179086840	179092270
ENSGALG00010017470	HSPA2	198.274	398.706	199.592	158.107	145.7	161.604	0.00642311	-0.829828	down	heat shock 70kDa protein 2 [Source:NCBI gene (formerly Entrezgene);Acc:423504]	5	52384531	52387031
Gallus_gallus_newGene_2876		5.04247	3.15376	2.80454	2.1185	0.649776	1.78475	0.00641736	-1.35094	down		2	32514560	32519173
ENSGALG00010016874	ADAMTSL3	15.6351	16.402	24.4227	6.22438	11.719	12.7801	0.00641607	-0.957531	down	ADAMTS like 3 [Source:HGNC Symbol;Acc:HGNC:14633]	10	11475583	11681343
ENSGALG00010027320	MON1A	16.6549	18.4758	19.2163	36.9206	27.8609	25.09	0.00641521	0.620101	up	MON1 homolog A, secretory trafficking associated [Source:NCBI gene (formerly Entrezgene);Acc:415929]	12	2754322	2759194
ENSGALG00010005821	DOCK9	9.81182	7.69651	6.81893	2.87031	4.48775	6.04296	0.0064121	-0.936352	down	dedicator of cytokinesis 9 [Source:HGNC Symbol;Acc:HGNC:14132]	1	144687948	144806864
ENSGALG00010003884	TYMS	40.5544	61.1532	59.1891	74.602	111.235	80.8327	0.00640828	0.696431	up	thymidylate synthetase [Source:HGNC Symbol;Acc:HGNC:12441]	2	101557998	101569913
Gallus_gallus_newGene_12601		1.19652	1.72482	0.474345	4.15934	1.11528	4.85583	0.00640584	2.09798	up		5	9072388	9076670
ENSGALG00010016783	CLBA1	20.2696	30.3234	24.8267	39.829	38.0655	44.2918	0.00636102	0.632806	up	clathrin binding box of aftiphilin containing 1 [Source:HGNC Symbol;Acc:HGNC:20126]	5	51426891	51438012
ENSGALG00010002243	ARSH	3.05917	2.40908	1.99026	1.70759	0.894935	0.88101	0.00630716	-1.17002	down	arylsulfatase family, member H [Source:NCBI gene (formerly Entrezgene);Acc:378798]	1	128560192	128574615
ENSGALG00010009383	ASXL2	10.7266	6.83217	6.0004	3.77121	4.96825	4.14389	0.00628592	-0.926467	down	additional sex combs like 2, transcriptional regulator [Source:NCBI gene (formerly Entrezgene);Acc:421993]	3	104589167	104673343
ENSGALG00010021777	LOC423176	0.251057	1.59759	1.08839	5.30836	6.05581	1.29379	0.00628485	2.04614	up	astacin like metalloendopeptidase [Source:NCBI gene (formerly Entrezgene);Acc:423176]	5	21884817	21897113
ENSGALG00010019585	PDE1C	1.10095	0.717042	1.55134	0.452829	0.678613	0.383489	0.0062637	-1.33071	down	phosphodiesterase 1C [Source:HGNC Symbol;Acc:HGNC:8776]	2	48046478	48398399
ENSGALG00010008966	NRBP1	15.357	22.2893	19.4435	31.9124	31.4089	28.7482	0.00619929	0.599563	up	nuclear receptor binding protein 1 [Source:NCBI gene (formerly Entrezgene);Acc:421985]	3	104219497	104245115
ENSGALG00010015977		24.9176	33.5416	52.0788	58.2464	78.2843	83.657	0.00618136	0.916506	up	histone H2A [Galendromus occidentalis]	1	133264584	133268877
ENSGALG00010005784	RASL11A	13.3329	4.96394	16.0797	7.09059	1.47632	2.42978	0.00616543	-1.73626	down	RAS like family 11 member A [Source:HGNC Symbol;Acc:HGNC:23802]	1	176150289	176152508
ENSGALG00010017645	SYNC	5.23275	4.58986	11.1144	3.69894	1.32089	2.99838	0.00615137	-1.46043	down	syncoilin, intermediate filament protein [Source:HGNC Symbol;Acc:HGNC:28897]	23	5598628	5602535
ENSGALG00010021040	FGF8	5.29992	6.01781	8.32416	10.9584	12.1933	13.2392	0.00614188	0.800773	up	fibroblast growth factor 8 [Source:NCBI gene (formerly Entrezgene);Acc:396313]	6	23501552	23509886
ENSGALG00010004042	PLAG1	2.00563	1.96081	1.08437	0.284091	0.661543	0.82942	0.00613518	-1.5598	down	PLAG1 zinc finger [Source:NCBI gene (formerly Entrezgene);Acc:429484]	2	110935378	110942848
Gallus_gallus_newGene_7276		0.452271	0.74916	0.412216	1.4223	1.35185	1.64558	0.00613148	1.40494	up		28	4982971	4986166
ENSGALG00010020957	RPF1	18.2247	20.7307	20.8769	28.0908	36.7073	31.908	0.00611447	0.614839	up	ribosome production factor 1 homolog [Source:HGNC Symbol;Acc:HGNC:30350]	8	16304601	16310696
ENSGALG00010013959	STK32A	4.29868	3.63798	7.23298	3.97145	22.6728	21.0447	0.00610101	1.60627	up	serine/threonine kinase 32A [Source:NCBI gene (formerly Entrezgene);Acc:416351]	13	17580475	17602566
ENSGALG00010011921	MEGF10	1.24166	1.42481	1.61963	0.650374	0.956535	0.784738	0.00609576	-0.895272	down	multiple EGF like domains 10 [Source:HGNC Symbol;Acc:HGNC:29634]	Z	57157462	57259224
ENSGALG00010009762	MAN2A1	21.437	12.7649	12.6917	5.82934	9.1788	10.4987	0.00608876	-0.954959	down	mannosidase alpha class 2A member 1 [Source:HGNC Symbol;Acc:HGNC:6824]	Z	47825484	47944983
Gallus_gallus_newGene_6738		20.8619	27.6233	31.3479	18.5842	7.40681	11.71	0.00607319	-1.12494	down		25	1843116	1844088
ENSGALG00010018724	RRBP1	25.4577	12.0855	20.708	14.4615	6.28274	6.7707	0.00606665	-1.17792	down	ribosome binding protein 1 [Source:NCBI gene (formerly Entrezgene);Acc:396414]	3	15195409	15239752
ENSGALG00010013187	KDF1	18.5599	29.7368	23.6106	33.9838	41.2708	48.3144	0.00605774	0.719957	up	keratinocyte differentiation factor 1 [Source:HGNC Symbol;Acc:HGNC:26624]	23	2199338	2206937
ENSGALG00010022296	CIAPIN1	127.685	190.739	145.024	242.855	251.926	253.13	0.00605571	0.596583	up	cytokine induced apoptosis inhibitor 1 [Source:NCBI gene (formerly Entrezgene);Acc:415637]	11	559945	566678
ENSGALG00010000646		2.07407	0.881453	1.69402	0.466811	0.381302	0.375332	0.0060537	-1.99714	down		36	112363	114773
ENSGALG00010010759		40.3919	19.8227	11.641	4.61457	12.046	13.4533	0.00602333	-1.38891	down		3	105264364	105281844
ENSGALG00010025491	ZMYND11	25.8661	18.8257	18.0476	11.2958	11.5989	15.7486	0.00600173	-0.747869	down	zinc finger MYND-type containing 11 [Source:HGNC Symbol;Acc:HGNC:16966]	2	9799318	9902165
ENSGALG00010010980	POLK	2.77169	3.04381	2.7632	1.01035	1.64049	1.87413	0.00597622	-0.959381	down	DNA polymerase kappa [Source:NCBI gene (formerly Entrezgene);Acc:374003]	Z	24412048	24446020
ENSGALG00010027982	ENTPD2	5.39706	5.11418	2.89217	2.9531	1.51029	1.38688	0.00597459	-1.26362	down	ectonucleoside triphosphate diphosphohydrolase 2 [Source:NCBI gene (formerly Entrezgene);Acc:395797]	17	1078124	1085893
Gallus_gallus_newGene_15716		4.01194	2.67744	4.9809	2.06989	2.69459	2.462	0.00596763	-0.925454	down		8	15925775	15948680
ENSGALG00010007761		4.96137	2.72129	2.1425	1.86216	1.29652	1.26104	0.00595133	-1.23213	down	PREDICTED: lysine-specific histone demethylase 1B-like [Branchiostoma belcheri]	2	60074040	60082822
Gallus_gallus_newGene_7502		14.0158	7.79869	19.1095	40.2759	20.1124	35.7085	0.00591435	1.12697	up		3	9879647	9897280
ENSGALG00010001220	PLXNB2	25.9716	20.7865	16.6444	8.01659	12.1576	15.6259	0.00591407	-0.895406	down	plexin B2 [Source:HGNC Symbol;Acc:HGNC:9104]	1	20675515	20925722
ENSGALG00010013371	FAT1	14.5575	18.119	16.0791	6.91052	11.0598	12.0445	0.00591294	-0.754155	down	FAT atypical cadherin 1 [Source:HGNC Symbol;Acc:HGNC:3595]	4	61214259	61315200
ENSGALG00010025414	MMP2	83.8321	54.2505	61.7375	53.6541	19.9839	24.5372	0.00591159	-1.10582	down	matrix metallopeptidase 2 [Source:NCBI gene (formerly Entrezgene);Acc:386583]	11	3343464	3385587
ENSGALG00010027594	ITPR3	3.58873	2.39913	3.20222	1.66914	1.16677	2.15218	0.00590938	-0.949915	down	inositol 1,4,5-trisphosphate receptor type 3 [Source:HGNC Symbol;Acc:HGNC:6182]	26	4661461	4700357
ENSGALG00010027958	EFCC1	2.35103	1.91768	2.49489	1.0862	1.51369	1.05612	0.00590792	-0.95961	down	EF-hand and coiled-coil domain containing 1	12	5326515	5373521
ENSGALG00010013385	PGRMC1	100.246	69.1732	86.2841	68.9362	38.3646	40.615	0.00590752	-0.868638	down	progesterone receptor membrane component 1 [Source:NCBI gene (formerly Entrezgene);Acc:772196]	4	16565433	16570942
ENSGALG00010011388	GPR50	2.0466	1.61551	2.26675	1.21973	0.972	1.0622	0.00589822	-0.942268	down	G protein-coupled receptor 50 [Source:NCBI gene (formerly Entrezgene);Acc:396318]	4	17556670	17586182
Gallus_gallus_newGene_7208		1.76704	1.93966	0.881396	0.667166	0.329949	0.42783	0.00589333	-1.67968	down	uncharacterized protein PEAK3 isoform X2 [Gallus gallus]	28	2411363	2415649
ENSGALG00010022528	SIDT1	42.8872	76.5184	63.0997	95.2625	105.042	110.659	0.00588391	0.708044	up	SID1 transmembrane family member 1 [Source:HGNC Symbol;Acc:HGNC:25967]	1	79322491	79363119
ENSGALG00010011674	SERPINB2	11.96	2.41239	6.59559	3.80422	0.810147	1.29543	0.00588142	-1.92559	down	serpin family B member 2	2	67407653	67416340
ENSGALG00010024608	DENND2D	8.71285	12.4872	7.30157	17.1394	14.3762	19.3574	0.00584342	0.774932	up	DENN domain containing 2D [Source:HGNC Symbol;Acc:HGNC:26192]	26	1066440	1075689
ENSGALG00010002539	SNAP91	3.54164	2.15661	2.67219	1.38238	1.82419	1.47293	0.00580463	-0.953805	down	synaptosome associated protein 91 [Source:NCBI gene (formerly Entrezgene);Acc:428635]	3	77335414	77406514
ENSGALG00010017647	ITGA9	7.06217	5.65445	8.49921	2.20331	4.35224	4.65924	0.00578203	-0.992844	down	integrin subunit alpha 9 [Source:NCBI gene (formerly Entrezgene);Acc:420757]	2	48626620	48849460
Gallus_gallus_newGene_19727		0.815433	1.11756	1.46619	2.68575	2.55059	2.335	0.00577775	1.08506	up		1	145261658	145267247
ENSGALG00010006828	GTF2A1	22.0139	16.8766	15.1223	7.2869	10.2048	13.6136	0.00577304	-0.85042	down	ral transcription factor IIA subunit 1 [Source:NCBI gene (formerly Entrezgene);Acc:423389]	5	40330789	40357203
ENSGALG00010009394	BANP	10.6381	15.6129	12.8813	20.1596	28.2641	19.9535	0.00577268	0.741861	up	BTG3 associated nuclear protein [Source:NCBI gene (formerly Entrezgene);Acc:415834]	11	17660083	17790513
Gallus_gallus_newGene_13652		4.47215	4.07085	4.94139	2.89423	1.79841	2.22115	0.00577232	-0.946013	down		5	54687614	54699499
ENSGALG00010003334	TAC1	3.29498	6.87097	2.58325	9.82086	10.6292	9.54503	0.00576477	1.18292	up	tachykinin precursor 1 [Source:HGNC Symbol;Acc:HGNC:11517]	2	24549357	24555990
ENSGALG00010009452	TBCE	11.7882	10.967	8.81822	15.5156	17.604	16.5443	0.00575693	0.626743	up	tubulin folding cofactor E [Source:HGNC Symbol;Acc:HGNC:11582]	3	37737304	37760298
ENSGALG00010001517	CAV2	11.9387	14.1619	14.6657	10.3422	4.55612	7.04427	0.00571487	-0.964147	down	caveolin 2 [Source:NCBI gene (formerly Entrezgene);Acc:417772]	1	25235364	25244372
ENSGALG00010013746	NIPBL	8.29822	8.19313	5.96378	3.57211	5.31065	4.96059	0.00571009	-0.755232	down	NIPBL cohesin loading factor	Z	11910018	12009620
ENSGALG00010015706	EXOC3L	6.38557	4.4749	4.14703	3.56363	2.00754	2.19051	0.00570868	-1.02874	down	exocyst complex component 3 like	5	49677636	49696434
ENSGALG00010023956	KREMEN1	1.41265	1.48315	1.79171	2.70896	4.32353	2.55891	0.00570646	0.961015	up	kringle containing transmembrane protein 1 [Source:HGNC Symbol;Acc:HGNC:17550]	15	7809406	7830683
ENSGALG00010028890	COL1A4	1.6661	0.310223	0.915039	0.284815	0.188393	0.360132	0.0056973	-1.87225	down	collagen type I alpha 4 chain	17	3039289	3082842
ENSGALG00010012352	PTPRC	31.4683	12.4606	9.8286	11.5861	5.68156	4.43999	0.00569672	-1.41129	down	protein tyrosine phosphatase, receptor type C [Source:NCBI gene (formerly Entrezgene);Acc:386580]	8	2035004	2093100
ENSGALG00010024110	CPNE1	29.9146	26.4088	18.5548	16.0654	12.9387	17.2452	0.00568262	-0.765381	down	copine 1 [Source:NCBI gene (formerly Entrezgene);Acc:419134]	20	1414940	1430835
ENSGALG00010023261	SNX1	224.051	323.116	232.103	371.406	422.758	454.477	0.00566318	0.618068	up	sorting nexin 1 [Source:HGNC Symbol;Acc:HGNC:11172]	10	1337341	1348379
Gallus_gallus_newGene_13272		3.73032	4.78427	5.56481	6.25401	8.96137	12.636	0.00565746	1.14209	up		5	42042285	42323542
ENSGALG00010020984	PSEN1	6.60069	5.73549	5.39921	3.38745	3.96428	4.09936	0.00564769	-0.816734	down	presenilin 1 [Source:NCBI gene (formerly Entrezgene);Acc:373977]	5	25886333	25911004
ENSGALG00010001743	LOC107049019	7.09532	20.5438	16.1441	34.0033	32.0278	26.3091	0.0056365	1.03116	up	deleted in malignant brain tumors 1 protein-like	6	32152275	32171718
ENSGALG00010025575	TRPM2	0.303782	0.294331	0.563729	0.155528	0.08621	0.056684	0.00562261	-1.996	down	transient receptor potential cation channel subfamily M member 2 [Source:HGNC Symbol;Acc:HGNC:12339]	9	4855153	4869311
Gallus_gallus_newGene_9786		0.231708	0.497457	0.855838	1.63707	0.90306	4.07554	0.00562081	2.09145	up		3	101223882	101227016
ENSGALG00010019323	LRIG1	7.83417	6.55609	6.22049	4.13301	5.03789	4.1331	0.00561683	-0.703703	down	leucine rich repeats and immunoglobulin like domains 1 [Source:HGNC Symbol;Acc:HGNC:17360]	12	14629828	14710550
Gallus_gallus_newGene_16205		0.477038	2.38278	1.77335	5.79874	4.72057	5.43727	0.00560125	1.73508	up		9	6773238	7130767
ENSGALG00010001320	CPED1	5.34417	4.24587	2.68649	2.08117	2.21797	2.27422	0.00559878	-0.962878	down	cadherin like and PC-esterase domain containing 1 [Source:HGNC Symbol;Acc:HGNC:26159]	1	23436425	23576357
Gallus_gallus_newGene_8443		1.90109	4.83157	4.75489	7.82627	6.76056	7.15111	0.00559135	0.993118	up		3	48532883	48540890
Gallus_gallus_newGene_21087		2.82195	4.04274	4.64061	9.37354	11.3336	4.96471	0.00558912	1.24669	up		10	14550739	14610919
ENSGALG00010013248	LOC107049459	8.53377	7.0929	9.94627	5.17384	2.97791	2.6435	0.00558601	-1.17618	down	thioredoxin-like protein 1	W	8137053	8260883
Gallus_gallus_newGene_4509		0.834963	1.15681	2.10852	0.335636	1.0302	0.855351	0.00557265	-1.03989	down		2	105986353	106005629
Gallus_gallus_newGene_15302		1.83863	2.08107	2.7891	3.59693	4.0095	4.92888	0.00556184	1.14409	up		7	33662649	34110018
ENSGALG00010002466	UROS	18.2443	28.8402	17.7675	32.9836	40.6662	38.7321	0.00554775	0.698675	up	uroporphyrinogen III synthase [Source:HGNC Symbol;Acc:HGNC:12592]	6	33298590	33314226
ENSGALG00010010280	HSP90B1	318.834	240.806	229.754	147.092	184.736	191.668	0.00552547	-0.67423	down	heat shock protein 90 beta family member 1 [Source:NCBI gene (formerly Entrezgene);Acc:374163]	1	54757804	54769805
ENSGALG00010000441	SLC7A4	3.42387	7.1018	6.67784	14.5013	9.98133	10.461	0.0055212	0.957897	up	solute carrier family 7 member 4 [Source:HGNC Symbol;Acc:HGNC:11062]	15	10082258	10087270
ENSGALG00010021781	RAPGEF4	2.53364	4.69369	3.5173	5.42144	8.63836	7.35298	0.00549905	0.925966	up	Rap guanine nucleotide exchange factor 4 [Source:HGNC Symbol;Acc:HGNC:16626]	7	17063155	17207833
ENSGALG00010016722	BMP15	32.8153	48.883	50.8273	85.5416	70.4863	69.2208	0.00549727	0.698727	up	bone morphotic protein 15 [Source:NCBI gene (formerly Entrezgene);Acc:428697]	4	1816490	1819033
ENSGALG00010029349	MYH10	79.2345	91.168	93.0623	48.0912	64.3617	66.944	0.00548742	-0.621687	down	myosin, heavy chain 10, non-muscle [Source:NCBI gene (formerly Entrezgene);Acc:396465]	18	2345560	2436780
ENSGALG00010027183	CD34	19.4242	12.4382	14.3454	14.4831	4.02384	7.27745	0.00547075	-1.20807	down	CD34 molecule [Source:HGNC Symbol;Acc:HGNC:1662]	26	2760033	2772836
ENSGALG00010010958		3.31383	2.08329	1.59067	0.825223	1.52002	1.63315	0.00546904	-1.01454	down	ligand dependent nuclear receptor corepressor like [Source:HGNC Symbol;Acc:HGNC:30776]	4	75407671	75427097
Gallus_gallus_newGene_1680		4.35909	2.49284	3.33839	6.76861	10.0758	6.97243	0.00544721	1.08955	up	uncharacterized protein LOC107051196 isoform X2 [Gallus gallus]	18	3450745	3687269
ENSGALG00010013664	REV3L	8.82383	8.84574	6.57067	3.02565	5.3978	5.49423	0.00543733	-0.867026	down	REV3 like, DNA directed polymerase zeta catalytic subunit [Source:HGNC Symbol;Acc:HGNC:9968]	3	65774757	65889836
Gallus_gallus_newGene_3810		0.781163	2.82637	1.59815	2.88312	8.41815	6.70344	0.00543158	1.73212	up		2	73737133	73739743
ENSGALG00010012486	CXorf57	12.5863	11.3324	9.35242	6.22929	7.79609	7.78549	0.00542835	-0.678854	down	RPA1 related single stranded DNA binding protein, X-linked [Source:HGNC Symbol;Acc:HGNC:25486]	4	17256893	17280757
ENSGALG00010013890	SFPQ	53.8911	46.7112	42.2407	31.3074	35.5528	33.2065	0.00540763	-0.585076	down	splicing factor proline and glutamine rich [Source:HGNC Symbol;Acc:HGNC:10774]	23	4753733	4762926
ENSGALG00010014265	ZNF462	6.82831	5.57547	5.3408	1.66098	3.18291	3.92927	0.00537562	-1.00607	down	zinc finger protein 462 [Source:NCBI gene (formerly Entrezgene);Acc:431622]	Z	56150642	56239424
ENSGALG00010004247	MEOX2	6.9162	9.34406	7.79015	5.8296	4.43421	4.58801	0.00536133	-0.759582	down	mesenchyme homeobox 2 [Source:NCBI gene (formerly Entrezgene);Acc:374137]	2	27942086	27995342
Gallus_gallus_newGene_5051		5.13056	2.69249	2.72448	1.44239	1.28945	2.78431	0.00534917	-1.222	down		2	129629442	129717228
ENSGALG00010022474	VCL	54.5807	58.5319	79.3315	27.8927	39.5562	46.6822	0.00534118	-0.830302	down	vinculin [Source:NCBI gene (formerly Entrezgene);Acc:396422]	6	16171073	16227197
ENSGALG00010024928	THAP4	22.4408	24.5431	23.4208	42.3119	33.2351	36.7696	0.00533123	0.628101	up	THAP domain containing 4 [Source:HGNC Symbol;Acc:HGNC:23187]	9	4466499	4480757
Gallus_gallus_newGene_14338		58.3668	107.282	105.43	154.021	165.711	166.208	0.00532824	0.789296	up		6	23925257	23940345
ENSGALG00010012232	PCSK1	2.57908	1.758	0.632965	0.111819	0.514102	0.514974	0.00530214	-2.17349	down	proprotein convertase subtilisin/kexin type 1 [Source:HGNC Symbol;Acc:HGNC:8743]	Z	57944638	57972830
ENSGALG00010001879	IRAK4	7.01709	5.84342	5.35074	4.04223	2.00523	1.44602	0.005269	-1.2912	down	interleukin 1 receptor associated kinase 4 [Source:NCBI gene (formerly Entrezgene);Acc:417796]	1	30210175	30221544
ENSGALG00010008399	INO80C	6.71714	5.2027	4.0884	2.9671	2.17713	3.1892	0.00524508	-1.01522	down	INO80 complex subunit C [Source:HGNC Symbol;Acc:HGNC:26994]	2	83521155	83562197
Gallus_gallus_newGene_5506		10.8076	10.0331	8.11386	6.93868	3.273	3.83251	0.00524424	-1.12147	down	plectin-like, partial [Neopelma chrysocephalum]	2	149403893	149506407
ENSGALG00010020183	XPNPEP1	28.3902	15.926	32.1308	43.8806	52.0056	58.447	0.00524296	0.869084	up	X-prolyl aminopeptidase 1 [Source:HGNC Symbol;Acc:HGNC:12822]	6	26468319	26498747
Gallus_gallus_newGene_10564		0.52299	0.203828	0.066915	1.80807	1.41176	1.65526	0.00523715	2.70948	up		4	9890716	9990786
ENSGALG00010006096	EDIL3	2.43768	4.76758	3.19113	2.0253	1.79788	1.72035	0.00522006	-0.965207	down	EGF like repeats and discoidin domains 3 [Source:HGNC Symbol;Acc:HGNC:3173]	Z	62871653	63146857
ENSGALG00010025620		1.80268	3.27497	2.5252	4.86733	6.05995	4.99087	0.00520688	1.00517	up		5	15726110	15730260
ENSGALG00010021721	TP53I11	9.55006	6.18488	8.5662	5.6035	3.29097	4.64449	0.00520664	-0.923659	down	tumor protein p53 inducible protein 11 [Source:NCBI gene (formerly Entrezgene);Acc:426399]	5	21713649	21733073
ENSGALG00010024353	UMOD	7.99172	2.60487	4.74282	1.83166	1.6699	2.32423	0.00520662	-1.47752	down	uromodulin [Source:NCBI gene (formerly Entrezgene);Acc:404754]	11	508997	513129
ENSGALG00010010259	IGF1	2.0009	1.44699	2.42922	0.064686	0.776933	0.359715	0.00518724	-2.34913	down	insulin like growth factor 1 [Source:NCBI gene (formerly Entrezgene);Acc:418090]	1	55326281	55375657
ENSGALG00010022502	LOC101747522	95.0676	47.3794	4.48013	7.27585	0.825647	5.74427	0.00517547	-3.48695	down	collagen alpha-1(XVIII) chain-like	27	4433192	4441766
ENSGALG00010011318	PRPF4B	17.4256	15.7046	13.7827	8.87576	11.0233	11.3118	0.00515709	-0.65733	down	pre-mRNA processing factor 4B [Source:HGNC Symbol;Acc:HGNC:17346]	2	65678316	65702133
ENSGALG00010016394	PDIK1L	9.78237	7.62814	6.31363	5.53297	4.26545	4.55902	0.00515033	-0.798581	down	PDLIM1 interacting kinase 1 like [Source:HGNC Symbol;Acc:HGNC:18981]	23	3571222	3578440
ENSGALG00010017798	BAG4	26.4298	34.655	27.6354	51.5406	45.1297	42.8701	0.00515026	0.587813	up	BAG cochaperone 4 [Source:HGNC Symbol;Acc:HGNC:940]	22	2443580	2446434
ENSGALG00010006585	TTC29	12.2334	9.35106	9.0325	7.48627	3.70539	5.73775	0.00514916	-0.920586	down	tetratricopeptide repeat domain 29 [Source:HGNC Symbol;Acc:HGNC:29936]	4	31158427	31348719
ENSGALG00010009315	SLC26A3	0.936093	0.297884	0.804183	0.13487	0.167861	0.222387	0.00514823	-2.02116	down	solute carrier family 26 member 3 [Source:NCBI gene (formerly Entrezgene);Acc:417700]	1	15017911	15031927
ENSGALG00010013797	IL1RL1	8.26497	4.46751	7.28939	4.63896	3.48115	1.81332	0.00513673	-1.19915	down	interleukin 1 receptor like 1 [Source:NCBI gene (formerly Entrezgene);Acc:374136]	1	133978131	134005547
Gallus_gallus_newGene_8895		1.98563	2.7166	4.64203	5.64067	11.8072	5.95635	0.00512849	1.23656	up		3	64745590	64752110
ENSGALG00010025577	PTH2R	2.34562	2.42947	2.57169	0.290554	0.961025	1.19365	0.00508639	-1.64688	down	parathyroid hormone 2 receptor [Source:NCBI gene (formerly Entrezgene);Acc:420401]	2	3589214	3695785
ENSGALG00010015095	RBFOX2	17.0156	9.21485	16.3337	9.98958	6.21644	6.90573	0.00507262	-1.04969	down	RNA binding fox-1 homolog 2 [Source:HGNC Symbol;Acc:HGNC:9906]	1	51874199	52037355
ENSGALG00010025092	COL1A1	588.633	378.759	1371.35	239.342	27.9527	53.7653	0.00506873	-2.96933	down	collagen type I alpha 1 chain [Source:NCBI gene (formerly Entrezgene);Acc:395532]	27	2738241	2755487
ENSGALG00010001122	P2RY14	1.38165	1.01712	2.88776	0.817887	0.459011	0.885094	0.00505866	-1.3997	down	purinergic receptor P2Y, G-protein coupled, 14 [Source:NCBI gene (formerly Entrezgene);Acc:101749627]	9	23262967	23274517
ENSGALG00010012506	TP53INP1	26.1201	18.3753	18.0813	12.513	12.7982	14.5563	0.00502639	-0.731568	down	tumor protein p53 inducible nuclear protein 1 [Source:NCBI gene (formerly Entrezgene);Acc:420232]	2	125984689	125995569
Gallus_gallus_newGene_21842		1.84008	1.36302	1.3801	0.510295	0.601679	1.03906	0.00502138	-1.16247	down		12	4659629	4666796
Gallus_gallus_newGene_11178		2.56614	4.39905	6.00748	6.8258	12.3869	12.6455	0.00501665	1.19249	up		4	37411874	37432537
ENSGALG00010012096	Lnx2b	28.0348	38.2195	35.8251	47.0221	62.2143	57.0585	0.00501334	0.638964	up	ligand of numb-protein X 2b	4	12128725	12158468
ENSGALG00010003072	ELF1	19.7259	12.1217	9.5831	8.897	5.68118	7.26088	0.00499002	-0.97463	down	E74 like ETS transcription factor 1 [Source:NCBI gene (formerly Entrezgene);Acc:418828]	1	165643293	165707750
Gallus_gallus_newGene_21153		7.48643	8.46664	7.42415	10.6223	13.0767	12.8644	0.00498939	0.760807	up		10	16424758	16617981
ENSGALG00010024151	LEPROT	64.5774	65.5865	75.1518	39.1828	49.376	52.9289	0.00498168	-0.62007	down	leptin receptor overlapping transcript [Source:NCBI gene (formerly Entrezgene);Acc:424699]	8	28004253	28010094
Gallus_gallus_newGene_10497		1.72049	1.68946	3.09967	5.67371	9.73081	3.34853	0.0049764	1.49322	up	uncharacterized protein LOC112532684 [Gallus gallus]	4	4890432	4921859
ENSGALG00010023896	POP4	18.7555	34.8908	29.0479	45.963	54.4484	49.2823	0.0049742	0.791786	up	POP4 homolog, ribonuclease P/MRP subunit [Source:NCBI gene (formerly Entrezgene);Acc:768362]	11	8001070	8004638
ENSGALG00010010009	ELF2	18.1672	17.1605	15.1872	12.1585	11.263	11.7618	0.00496123	-0.592739	down	E74 like ETS transcription factor 2 [Source:HGNC Symbol;Acc:HGNC:3317]	4	28790584	28805310
ENSGALG00010019391	GANC	4.72471	2.9189	2.83885	1.8894	1.65197	1.80342	0.00496025	-1.01826	down	glucosidase alpha, neutral C [Source:NCBI gene (formerly Entrezgene);Acc:423232]	5	25148045	25167638
Gallus_gallus_newGene_10678		1.88101	4.16228	4.03916	7.68764	6.48291	5.77461	0.00493985	1.02426	up		4	15842611	16100304
ENSGALG00010021789	CHD9	7.13858	7.36086	6.22226	1.61515	3.95284	4.53092	0.00493789	-1.09474	down	chromodomain helicase DNA binding protein 9 [Source:HGNC Symbol;Acc:HGNC:25701]	11	4660263	4732623
ENSGALG00010017201	AP5M1	51.9086	66.6231	56.9461	80.0481	94.6146	110.039	0.00493145	0.633137	up	adaptor related protein complex 5 subunit mu 1 [Source:HGNC Symbol;Acc:HGNC:20192]	5	55166543	55176798
ENSGALG00010019000	TRERF1	18.5339	17.2376	13.8367	11.4988	11.375	10.5818	0.00492999	-0.630441	down	transcriptional regulating factor 1 [Source:HGNC Symbol;Acc:HGNC:18273]	3	22557732	22658083
ENSGALG00010023543	TMEM45L	3.60896	13.9673	5.18357	19.9272	17.6146	21.434	0.00492093	1.32906	up	transmembrane protein 45 like	24	1480861	1489031
ENSGALG00010013574	NR2F1	14.2763	15.5202	13.5434	11.2698	4.0832	5.18873	0.00489974	-1.13746	down	nuclear receptor subfamily 2 group F member 1 [Source:HGNC Symbol;Acc:HGNC:7975]	Z	59190896	59200384
Gallus_gallus_newGene_12576		1.35993	3.03753	3.01778	4.67092	8.26817	4.75462	0.00489822	1.30925	up		1	85994274	86667362
Gallus_gallus_newGene_6613		4.00239	6.17593	4.8797	10.8509	14.3637	6.82719	0.00489795	1.10661	up		24	4895735	5034591
ENSGALG00010005425	ELAPOR2	2.76803	1.92539	6.32844	0.892501	1.48238	1.80891	0.00489563	-1.47702	down	endosome-lysosome associated apoptosis and autophagy regulator family member 2 [Source:HGNC Symbol;Acc:HGNC:21945]	1	8146280	8238788
ENSGALG00010017580	LYPLAL1	5.86539	6.91546	7.00111	8.65311	13.1434	12.3341	0.00487966	0.749103	up	lysophospholipase like 1 [Source:NCBI gene (formerly Entrezgene);Acc:421351]	3	18811913	18841142
ENSGALG00010012175	PACSIN2	23.3599	21.6834	21.8715	12.8016	16.613	17.7647	0.00483547	-0.622836	down	protein kinase C and casein kinase substrate in neurons 2 [Source:NCBI gene (formerly Entrezgene);Acc:395975]	1	68484872	68551376
Gallus_gallus_newGene_15437		4.73842	7.74076	6.19285	9.78681	12.5037	15.3132	0.00481033	0.889998	up		8	2815859	3194090
ENSGALG00010017795	MACF1	19.2817	14.5591	22.0559	16.252	8.41158	11.6397	0.00480916	-0.856416	down	microtubule actin crosslinking factor 1 [Source:HGNC Symbol;Acc:HGNC:13664]	23	5704850	5818146
ENSGALG00010025931	TMEM136	3.67385	4.46232	6.02218	7.73591	9.1378	9.9372	0.00480812	0.850596	up	transmembrane protein 136 [Source:NCBI gene (formerly Entrezgene);Acc:100857845]	24	3839198	3843094
Gallus_gallus_newGene_15335		1.90901	5.28687	4.79509	6.54936	17.0412	8.50424	0.00478172	1.2977	up		7	35250139	35258399
ENSGALG00010002949		0.073484	0.375768	4.64288	99.5938	68.5539	1.67715	0.00477634	4.96933	up	integrase core domain protein, partial [Onchocerca flexuosa]	1	122361757	122371749
Gallus_gallus_newGene_14534		2.06325	6.31096	3.52145	5.46019	10.8317	12.0509	0.00475982	1.1192	up		6	32399817	32418926
ENSGALG00010009307	DIRAS2	1.7082	0.95887	0.812437	0.164132	0.26569	0.488839	0.00475519	-1.50854	down	DIRAS family GTPase 2 [Source:HGNC Symbol;Acc:HGNC:19323]	Z	44590009	44660629
Gallus_gallus_newGene_11485		0.391352	0.758846	0.764373	1.38478	2.25632	1.56569	0.0047307	1.62722	up		4	52671576	52863902
ENSGALG00010012722	ZSWIM6	2.86509	1.86391	1.60751	1.14457	0.886165	0.946145	0.00472569	-1.162	down	zinc finger SWIM-type containing 6	Z	19645617	19755753
ENSGALG00010021778	RBL2	8.41136	6.44279	5.46962	4.28535	2.80155	4.13524	0.00471405	-0.9152	down	RB transcriptional corepressor like 2 [Source:NCBI gene (formerly Entrezgene);Acc:425111]	11	4635599	4655918
ENSGALG00010002362	TRPC4	0.265515	0.717503	2.13113	0.215785	0	0.110751	0.00471095	-3.28261	down	transient receptor potential cation channel subfamily C member 4 [Source:HGNC Symbol;Acc:HGNC:12336]	1	171687217	171825549
ENSGALG00010021222	NTN4L	4.18695	1.88924	2.8751	1.89286	1.29535	0.891097	0.00470121	-1.29951	down	netrin-4-like	12	10899693	10943197
Gallus_gallus_newGene_14033		0.390098	0.273913	0.321569	1.08619	1.39406	0.652252	0.00469848	1.57432	up	nck-associated protein 1 isoform X1 [Meleagris gallopavo]	6	11094218	11099355
Gallus_gallus_newGene_11802		0.585907	0.545167	1.06342	1.29501	3.07602	1.77927	0.00469407	1.42831	up		4	68346924	68361947
ENSGALG00010024332	EFCAB7	6.12984	17.51	9.24705	13.0003	41.4097	35.7212	0.00469215	1.3726	up	EF-hand calcium binding domain 7 [Source:HGNC Symbol;Acc:HGNC:29379]	8	27514147	27547346
ENSGALG00010017012	SYNGR3	16.3332	7.74073	7.04457	6.97443	2.51682	2.97702	0.00467118	-1.41187	down	synaptogyrin 3 [Source:NCBI gene (formerly Entrezgene);Acc:416548]	14	6178663	6205346
Gallus_gallus_newGene_5590		0.424138	0.455114	0.306414	3.56779	1.32905	0.544421	0.00466674	2.14096	up		20	2765240	2768069
ENSGALG00010023131	SOX6	1.33624	1.27398	0.715088	0.281274	0.397216	0.567467	0.00465568	-1.4789	down	SRY-box 6 [Source:NCBI gene (formerly Entrezgene);Acc:423068]	5	10777938	11144494
ENSGALG00010015843	RXFP2	2.64527	2.19715	5.50584	1.98507	0.538657	0.728948	0.00465524	-1.74871	down	relaxin family peptide receptor 2	4	556502	568839
ENSGALG00010012195	ITSN1	26.8769	21.8027	21.9707	6.82517	13.0008	16.5093	0.00465258	-0.986224	down	intersectin 1 [Source:HGNC Symbol;Acc:HGNC:6183]	1	105555566	105670047
ENSGALG00010006615	GRAMD1C	27.878	51.9197	48.0729	64.1911	92.7908	87.911	0.00464471	0.866121	up	GRAM domain containing 1C [Source:HGNC Symbol;Acc:HGNC:25252]	1	83080333	83144418
ENSGALG00010022332	KAT6B	14.6912	15.2306	13.2354	5.60855	10.7479	9.21211	0.00461786	-0.83962	down	lysine acetyltransferase 6B [Source:HGNC Symbol;Acc:HGNC:17582]	6	15760045	15854801
ENSGALG00010012913	EGFLAM	32.3406	18.403	19.6284	12.7318	14.3545	13.9431	0.00459808	-0.854658	down	EGF like, fibronectin type III and laminin G domains [Source:HGNC Symbol;Acc:HGNC:26810]	Z	12471307	12544731
ENSGALG00010014766	F10	5.04669	5.93332	2.62182	2.79079	1.24834	1.38477	0.00457455	-1.38934	down	coagulation factor X [Source:NCBI gene (formerly Entrezgene);Acc:395876]	1	137593836	137606510
ENSGALG00010001208	MOV10L1	1.4927	2.864	3.47562	3.58593	8.48689	7.35304	0.00456144	1.24694	up	Mov10 like RISC complex RNA helicase 1 [Source:HGNC Symbol;Acc:HGNC:7201]	1	20302747	20335906
ENSGALG00010010435	GAS1	17.4003	18.6735	21.9232	15.4531	7.09475	7.18725	0.00453856	-1.03689	down	growth arrest specific 1 [Source:HGNC Symbol;Acc:HGNC:4165]	Z	41669727	41672483
ENSGALG00010009465	GGPS1	25.2428	25.4088	30.239	40.3694	53.6255	42.2747	0.00451674	0.681008	up	geranylgeranyl diphosphate synthase 1 [Source:HGNC Symbol;Acc:HGNC:4249]	3	37766060	37782864
ENSGALG00010022848	SGIP1	2.87389	5.38896	5.39683	8.19285	9.01317	9.17014	0.00451662	0.870612	up	SH3GL interacting endocytic adaptor 1 [Source:HGNC Symbol;Acc:HGNC:25412]	8	28216072	28250025
Gallus_gallus_newGene_10910		1.96999	3.86284	3.06723	4.97242	8.11787	7.80035	0.00447661	0.951167	up		4	24836008	24860950
ENSGALG00010024713	RND2	4.73886	10.2596	6.40937	13.4588	14.3565	15.5646	0.00446973	0.962494	up	Rho family GTPase 2 [Source:NCBI gene (formerly Entrezgene);Acc:428307]	27	5125105	5139667
ENSGALG00010009104	MTR	8.75279	6.9592	7.42531	3.79272	5.75598	4.50892	0.00446296	-0.786116	down	5-methyltetrahydrofolate-homocysteine methyltransferase [Source:NCBI gene (formerly Entrezgene);Acc:422069]	3	37239581	37288443
ENSGALG00010018391	STAC	1.82468	0.426043	1.44303	0.447236	0.213074	0.416068	0.00446194	-1.88904	down	SH3 and cysteine rich domain [Source:HGNC Symbol;Acc:HGNC:11353]	2	45674291	45747763
Gallus_gallus_newGene_15345		0.576732	0.936139	1.59976	2.09523	3.18181	2.63233	0.00444396	1.33404	up		7	35420729	35424811
Gallus_gallus_newGene_17242		1.30725	1.17624	0.718915	0.327355	0.387528	0.670325	0.00443937	-1.23615	down	uncharacterized protein LOC112530482 [Gallus gallus]	W	5022773	5038597
ENSGALG00010028194	LOC107055115	13.8009	13.7969	17.1879	11.5161	3.49829	4.34225	0.00443217	-1.2859	down	atrial natriuretic peptide receptor 1-like	25	1761678	1772779
ENSGALG00010024333	ETV4	7.24726	11.6935	6.15705	13.0044	16.6468	19.6414	0.0044145	0.916752	up	ETS variant transcription factor 4 [Source:HGNC Symbol;Acc:HGNC:3493]	27	3160550	3174794
ENSGALG00010014355	RAB20	11.2382	11.1998	11.6128	19.7283	18.1016	17.7875	0.00440799	0.63589	up	RAB20, member RAS oncogene family [Source:HGNC Symbol;Acc:HGNC:18260]	1	139065400	139089205
ENSGALG00010011636	GRIK1	0.463253	0.550953	0.446398	0.069986	0.156714	0.076479	0.00440567	-2.24557	down	glutamate ionotropic receptor kainate type subunit 1 [Source:HGNC Symbol;Acc:HGNC:4579]	1	104253911	104415217
ENSGALG00010007011	HMGB1	77.5891	61.727	52.2267	47.6796	36.768	43.5217	0.00439139	-0.707487	down	high mobility group box 1 [Source:NCBI gene (formerly Entrezgene);Acc:395724]	1	174950793	175004160
Gallus_gallus_newGene_13874		2.38057	7.00862	9.07538	15.1599	16.3549	19.4983	0.00438525	1.32304	up		6	1745188	1868532
ENSGALG00010010748	SF3B1	84.7176	65.4857	55.6362	40.7794	42.8105	46.5824	0.00437551	-0.672672	down	splicing factor 3b subunit 1 [Source:HGNC Symbol;Acc:HGNC:10768]	7	9787442	9808233
Gallus_gallus_newGene_754		0.895092	1.04931	0.570908	0.360853	0.430064	0.466333	0.00437478	-1.09251	down		15	2795470	2807224
Gallus_gallus_newGene_20943		0.849689	1.0951	1.75187	3.95643	3.60975	3.43123	0.00437393	1.38001	up		10	5294845	5393307
ENSGALG00010025559	SLC6A17	13.6985	22.8521	18.0139	28.5595	30.38	35.8167	0.00436144	0.732437	up	solute carrier family 6 member 17 [Source:HGNC Symbol;Acc:HGNC:31399]	26	1385574	1396691
ENSGALG00010021390	GSTO2	46.4849	73.4644	84.2458	121.153	124.034	120.79	0.00434615	0.775688	up	glutathione S-transferase omega 2 [Source:NCBI gene (formerly Entrezgene);Acc:423881]	6	25029450	25038266
ENSGALG00010021562	LRP6	5.97967	4.79824	3.42985	0.713063	1.98355	2.84379	0.00434381	-1.42546	down	LDL receptor related protein 6 [Source:HGNC Symbol;Acc:HGNC:6698]	1	71739917	71864349
ENSGALG00010011941	KIAA1210	14.0513	9.08647	7.52895	5.71342	4.74632	6.51054	0.00431727	-0.929759	down	KIAA1210	4	16582091	16629476
ENSGALG00010024626	TSHZ3	7.87301	6.1079	4.56954	3.063	3.70842	3.50851	0.00431216	-0.887416	down	teashirt zinc finger homeobox 3 [Source:HGNC Symbol;Acc:HGNC:30700]	11	8866476	9241933
ENSGALG00010016355	MCF2L2	2.91169	3.42919	4.30538	5.39296	11.0128	6.30212	0.00430064	1.03914	up	MCF.2 cell line derived transforming sequence-like 2 [Source:HGNC Symbol;Acc:HGNC:30319]	9	15916303	16067712
ENSGALG00010014165	LUZP1	3.42829	2.63798	3.74704	2.26659	1.75659	1.63097	0.00429994	-0.870396	down	leucine zipper protein 1 [Source:HGNC Symbol;Acc:HGNC:14985]	23	2030253	2061258
ENSGALG00010023271	PATL2	21.4773	28.8295	35.5824	50.3075	47.3058	52.305	0.00429602	0.736497	up	PAT1 homolog 2 [Source:HGNC Symbol;Acc:HGNC:33630]	10	1349717	1355601
ENSGALG00010016004	XRCC3	14.1093	17.9228	17.9703	28.6196	22.8919	27.4896	0.00426283	0.590195	up	X-ray repair cross complementing 3 [Source:NCBI gene (formerly Entrezgene);Acc:423485]	5	49979164	49990351
ENSGALG00010024717	TF	58.1101	91.2268	44.1384	41.0367	4.0991	12.448	0.00421971	-1.81311	down	transferrin (ovotransferrin) [Source:NCBI gene (formerly Entrezgene);Acc:396241]	9	4254981	4265744
ENSGALG00010002706	ROCK2	16.6374	15.142	14.0003	3.82662	8.91446	10.0066	0.00421662	-1.07879	down	Rho associated coiled-coil containing protein kinase 2 [Source:HGNC Symbol;Acc:HGNC:10252]	3	96866860	96961523
ENSGALG00010007880	BCO1	5.90941	3.55795	3.25015	2.7103	1.52847	1.50848	0.00421458	-1.22242	down	beta-carotene oxygenase 1 [Source:NCBI gene (formerly Entrezgene);Acc:395346]	11	15103292	15117248
ENSGALG00010005087	ENPP1	3.09942	1.65341	2.5608	1.27026	1.12351	1.21895	0.00421234	-1.09557	down	ectonucleotide pyrophosphatase/phosphodiesterase 1 [Source:HGNC Symbol;Acc:HGNC:3356]	3	56853963	56904646
ENSGALG00010026458	DLEC1	1.12115	1.00704	0.981627	2.68196	2.68428	1.49159	0.00420202	1.03021	up	DLEC1 cilia and flagella associated protein [Source:HGNC Symbol;Acc:HGNC:2899]	2	4686637	4723264
ENSGALG00010019716	VEGFA	10.3662	6.90425	7.77522	5.64557	2.4344	3.1617	0.00419914	-1.18989	down	vascular endothelial growth factor A [Source:NCBI gene (formerly Entrezgene);Acc:395909]	3	30342830	30364701
Gallus_gallus_newGene_11522		0.715016	1.23399	0.87385	1.60008	3.89446	3.40052	0.00419235	1.55197	up		4	55221005	55224833
ENSGALG00010025242	CLSTN2	7.94856	9.42383	12.8207	1.65793	6.08977	4.39655	0.00417837	-1.31419	down	calsyntenin 2 [Source:HGNC Symbol;Acc:HGNC:17448]	9	5747944	6043706
ENSGALG00010016418	NFIB	11.2001	13.8399	12.9781	7.41956	8.47092	8.58968	0.00416287	-0.690313	down	nuclear factor I B [Source:NCBI gene (formerly Entrezgene);Acc:396209]	Z	31809281	31984324
ENSGALG00010022200	DNMBP	18.1907	20.9399	20.7871	44.2241	27.3797	32.2572	0.00414726	0.715127	up	dynamin binding protein [Source:HGNC Symbol;Acc:HGNC:30373]	6	22839905	22869614
ENSGALG00010009323	RNF150	10.3823	8.69357	7.6123	5.20007	5.41459	5.87498	0.00414629	-0.765122	down	ring finger protein 150 [Source:HGNC Symbol;Acc:HGNC:23138]	4	29359052	29473101
ENSGALG00010012970	UNC5A	1.34962	1.16916	1.5646	0.827523	0.323261	0.41756	0.00413724	-1.45942	down	unc-5 netrin receptor A [Source:HGNC Symbol;Acc:HGNC:12567]	13	9933271	9943874
ENSGALG00010021505	IHH	9.5974	3.36006	0.039013	0.195378	0.357029	0.930576	0.00413122	-3.21149	down	indian hedgehog [Source:NCBI gene (formerly Entrezgene);Acc:395801]	7	21924895	21933614
ENSGALG00010025999	DBF4B	20.2957	40.8447	33.12	63.2323	51.8511	60.7458	0.00410244	0.839547	up	DBF4 zinc finger B [Source:HGNC Symbol;Acc:HGNC:17883]	27	862159	872249
ENSGALG00010012211	LOC425347	2.42631	1.91075	1.63137	0.979645	1.24052	0.935234	0.00409619	-0.991413	down	zinc finger protein 532-like	W	3857270	3932751
ENSGALG00010020824		8.14161	12.844	16.7312	27.8615	25.3859	26.8442	0.00409215	1.01583	up		5	1776706	1778570
Gallus_gallus_newGene_11692		0.708244	0.697614	1.53981	3.10206	2.41288	3.90551	0.00409087	1.59495	up		4	65035101	65167155
ENSGALG00010007766		4.27378	2.89427	1.89237	0.765197	1.01704	1.55404	0.0040792	-1.50526	down	PREDICTED: lysine-specific histone demethylase 1B-like [Branchiostoma belcheri]	2	60082788	60099391
ENSGALG00010012034	ARHGEF9	7.48035	5.99612	6.94536	4.73685	4.16164	2.98156	0.00407886	-0.841773	down	Cdc42 guanine nucleotide exchange factor 9 [Source:HGNC Symbol;Acc:HGNC:14561]	4	11644692	11836644
Gallus_gallus_newGene_21420		3.8175	6.24109	6.91934	11.4329	12.4991	10.7071	0.00406689	0.896074	up		11	7765941	7943397
ENSGALG00010014865	TLR2	1.19629	1.76608	2.24225	0.802643	0.733921	1.01747	0.0040655	-1.03759	down	toll like receptor 2 [Source:NCBI gene (formerly Entrezgene);Acc:769014]	4	19487974	19507796
ENSGALG00010026081	KPNA1	10.9815	8.30433	8.97638	4.55055	5.88257	6.62716	0.00405318	-0.803117	down	karyopherin subunit alpha 1 [Source:NCBI gene (formerly Entrezgene);Acc:418271]	1	76757718	76809304
ENSGALG00010002251	GRK5	1.70779	1.02205	1.65646	0.266258	0.421079	0.674223	0.00405168	-1.6031	down	G protein-coupled receptor kinase 5 [Source:HGNC Symbol;Acc:HGNC:4544]	6	30821487	30978964
ENSGALG00010000221	TBC1D10A	133.252	184.368	176.258	375.634	256.291	239.743	0.00403489	0.753282	up	TBC1 domain family member 10A [Source:HGNC Symbol;Acc:HGNC:23609]	15	10846708	10853815
ENSGALG00010006912	HUS1	12.4878	20.0307	20.5028	28.5264	31.9553	29.8863	0.00401459	0.773962	up	HUS1 checkpoint clamp component [Source:HGNC Symbol;Acc:HGNC:5309]	2	54973981	54983218
ENSGALG00010019972	PPP1CB	74.5462	74.0022	82.4242	45.7033	58.1229	54.7233	0.00400416	-0.606318	down	protein phosphatase 1 catalytic subunit beta [Source:NCBI gene (formerly Entrezgene);Acc:396019]	3	26889884	26932439
ENSGALG00010027374	NKTR	21.1336	15.2512	10.5956	3.61433	8.69659	9.03473	0.00399261	-1.20726	down	natural killer cell triggering receptor [Source:HGNC Symbol;Acc:HGNC:7833]	2	1969026	2007714
Gallus_gallus_newGene_7589		4.61539	9.69586	5.24493	11.6498	9.02612	9.8213	0.00398264	0.795242	up		3	12846603	13173432
ENSGALG00010007795	ZNF236	3.91733	3.16608	2.33565	1.07534	1.78741	1.94166	0.00398136	-1.04056	down	zinc finger protein 236 [Source:HGNC Symbol;Acc:HGNC:13028]	2	90201477	90282848
ENSGALG00010017770	PTCD3	25.9328	34.6682	25.2028	42.5528	48.8118	46.0628	0.00395516	0.619353	up	pentatricopeptide repeat domain 3 [Source:HGNC Symbol;Acc:HGNC:24717]	4	84975787	84997603
ENSGALG00010028242		2.08534	2.00715	1.80079	1.1196	1.08115	2.27729	0.00395117	-0.844963	down	RNase H, putative, partial [Plasmodium yoelii yoelii]	28	405967	435009
ENSGALG00010008438	SYBU	6.22422	3.67603	6.54826	3.77406	1.6054	1.37552	0.0039396	-1.36716	down	syntabulin [Source:HGNC Symbol;Acc:HGNC:26011]	2	131581708	131626605
ENSGALG00010029928	USP43	32.6043	45.8026	31.6054	70.9024	52.43	62.1314	0.00391445	0.690058	up	ubiquitin specific peptidase 43 [Source:HGNC Symbol;Acc:HGNC:20072]	18	2828854	2836903
ENSGALG00010015632	COL4A5	97.1869	70.0235	61.2943	30.2316	45.1179	53.0439	0.00391179	-0.891361	down	collagen type IV alpha 5 chain [Source:HGNC Symbol;Acc:HGNC:2207]	4	13861455	13939442
ENSGALG00010022497	CORO1C	54.9269	36.8982	39.1482	57.2124	23.6576	25.223	0.00389368	-0.9595	down	coronin 1C [Source:NCBI gene (formerly Entrezgene);Acc:416893]	15	6533527	6589529
ENSGALG00010017352	GPCPD1	18.9962	11.8616	11.4571	8.07294	8.5874	7.96909	0.00388545	-0.856266	down	glycerophosphocholine phosphodiesterase 1 [Source:NCBI gene (formerly Entrezgene);Acc:421311]	3	16449733	16491801
Gallus_gallus_newGene_11272		1.74199	3.32971	1.97036	2.98367	8.9784	5.10521	0.00388234	1.34381	up		4	42277341	42302329
ENSGALG00010023337	FLI1	15.4172	11.2028	9.93635	9.3028	3.88097	4.43533	0.00383937	-1.13731	down	Fli-1 proto-onco, ETS transcription factor [Source:NCBI gene (formerly Entrezgene);Acc:419723]	24	1031035	1115063
Gallus_gallus_newGene_21138		8.94927	3.96652	2.54171	16.7861	29.893	7.89295	0.00383409	1.55356	up		10	15866980	15892050
Gallus_gallus_newGene_9710		0	0.620491	0.033405	1.93807	1.63813	3.64307	0.00383128	3.54135	up		3	98200788	98207865
ENSGALG00010029192	DTX2	24.7876	35.949	40.3632	59.7794	56.3266	56.8669	0.00380954	0.711105	up	deltex E3 ubiquitin ligase 2 [Source:HGNC Symbol;Acc:HGNC:15973]	19	4666971	4695101
Gallus_gallus_newGene_4529		16.3351	50.273	48.0516	78.9836	108.517	76.1571	0.00379882	1.18519	up		1	50380604	50442164
ENSGALG00010020999	IFIH1	5.47133	2.78613	2.71957	2.13076	1.33698	1.63491	0.00378792	-1.18503	down	interferon induced with helicase C domain 1 [Source:NCBI gene (formerly Entrezgene);Acc:424185]	7	20667301	20695320
Gallus_gallus_newGene_11866		2.03715	3.50527	1.73919	4.19358	7.95488	13.2047	0.00378744	1.74559	up	hypothetical protein N308_08364, partial [Struthio camelus australis]	4	70973341	70979850
ENSGALG00010019613	FRMD6	6.68932	6.06608	7.21306	4.79746	2.02519	2.67003	0.00377964	-1.14421	down	FERM domain containing 6 [Source:HGNC Symbol;Acc:HGNC:19839]	5	57814865	57828885
ENSGALG00010005617	DTD2	28.0896	26.0912	52.2882	58.2499	100.909	75.5098	0.00376938	1.06015	up	D-tyrosyl-tRNA deacylase 2 (putative) [Source:NCBI gene (formerly Entrezgene);Acc:770817]	5	33976574	33986680
ENSGALG00010021624	HSD11B2	0.815593	1.57928	16.7748	1.46442	0.769664	0.927994	0.00376467	-2.68445	down	hydroxysteroid 11-beta dehydrogenase 2 [Source:HGNC Symbol;Acc:HGNC:5209]	11	1384694	1393956
ENSGALG00010004446	ACAT2	49.5351	63.4866	65.521	85.3957	110.041	97.1689	0.00375983	0.645667	up	acetyl-CoA acetyltransferase 2 [Source:NCBI gene (formerly Entrezgene);Acc:421587]	3	45278429	45287505
ENSGALG00010002646	FOXO1	6.28513	3.80585	4.49059	2.88442	2.82657	2.7122	0.00375915	-0.869162	down	forkhead box O1 [Source:NCBI gene (formerly Entrezgene);Acc:374231]	1	170460219	170524492
Gallus_gallus_newGene_2877		11.0651	13.8605	8.26255	6.60715	3.6134	3.68819	0.00375328	-1.32147	down	homeobox protein Hox-A3 isoform X2 [Coturnix japonica]	2	32534154	32536207
ENSGALG00010024622	PRMT1	3.76665	4.60581	2.89928	2.58452	2.29208	2.20249	0.00374983	-0.817448	down	protein arginine methyltransferase 8 [Source:HGNC Symbol;Acc:HGNC:5188]	1	75180032	75232295
ENSGALG00010021064	LYVE1	8.71513	9.33113	14.3195	6.62665	5.24911	5.72366	0.0037291	-0.949095	down	lymphatic vessel endothelial hyaluronan receptor 1 [Source:NCBI gene (formerly Entrezgene);Acc:423038]	5	8560829	8573459
ENSGALG00010005442	SASH1	12.4694	10.5912	10.5109	2.32274	6.30277	6.62636	0.00372107	-1.19904	down	SAM and SH3 domain containing 1 [Source:HGNC Symbol;Acc:HGNC:19182]	3	46922511	47449823
ENSGALG00010008821	TAF1D	14.9729	19.8884	12.0912	9.99579	9.03032	6.45416	0.00370812	-0.944957	down	TATA-box binding protein associated factor, RNA polymerase I subunit D	1	185689277	185692783
Gallus_gallus_newGene_10668		3.07626	5.0381	5.30472	6.71205	12.9714	12.1131	0.00369296	1.08926	up		4	14327780	14576885
ENSGALG00010021526	KCNJ12	0.79957	0.86838	0.835469	0.462088	0.580284	0.279734	0.0036881	-1.35641	down	Potassium inwardly rectifying channel subfamily J member 12 [Source:NCBI gene (formerly Entrezgene);Acc:427662]	14	4422294	4485051
ENSGALG00010010407	SOX10	2.26314	4.59771	3.11301	1.96895	1.47414	1.55108	0.00367196	-1.05621	down	SRY-box 10 [Source:NCBI gene (formerly Entrezgene);Acc:395573]	1	51095086	51104254
ENSGALG00010006568	ENTPD5	8.25016	5.76385	9.32448	4.63372	4.34124	4.74063	0.00365435	-0.854001	down	ectonucleoside triphosphate diphosphohydrolase 5 (inactive) [Source:HGNC Symbol;Acc:HGNC:3367]	5	37213523	37233221
ENSGALG00010008266	ECSCR	11.298	7.31197	12.1067	7.03464	1.98175	2.57924	0.00365199	-1.48472	down	endothelial cell surface expressed chemotaxis and apoptosis regulator [Source:HGNC Symbol;Acc:HGNC:35454]	13	2037917	2056738
ENSGALG00010027186	PLXNA2	4.16476	6.01368	4.51402	2.08503	3.13258	3.18917	0.00365051	-0.848662	down	plexin A2 [Source:HGNC Symbol;Acc:HGNC:9100]	26	2793751	3078342
Gallus_gallus_newGene_1349		3.41067	3.30317	7.19179	11.5783	14.0419	8.43621	0.00363351	1.24516	up		17	4252956	4266616
ENSGALG00010019026	CHSY1	9.25865	7.49528	7.78353	4.22482	4.7281	6.00217	0.00362784	-0.78779	down	chondroitin sulfate synthase 1 [Source:HGNC Symbol;Acc:HGNC:17198]	10	17562869	17627703
ENSGALG00010019673	NID2	37.1975	25.735	42.8575	26.1848	13.8744	16.6716	0.00362389	-0.981474	down	nidogen 2 [Source:HGNC Symbol;Acc:HGNC:13389]	5	57861576	57873536
ENSGALG00010029300	TEKT1	12.114	20.0305	21.7654	22.6179	45.6786	37.2086	0.00362372	1.02982	up	tektin 1 [Source:HGNC Symbol;Acc:HGNC:15534]	19	10382319	10389763
ENSGALG00010027246	ZNF767	10.1093	10.4762	8.08412	15.429	19.6238	14.8773	0.00361946	0.770845	up	zinc finger family member 767 [Source:NCBI gene (formerly Entrezgene);Acc:420372]	2	555488	570939
ENSGALG00010021625	HCN4	0.751434	0.888592	0.929289	2.05637	1.71308	1.52424	0.00360343	0.973988	up	hyperpolarization activated cyclic nucleotide gated potassium channel 4 [Source:HGNC Symbol;Acc:HGNC:16882]	10	2053586	2151046
ENSGALG00010004949	RAB39A	1.87701	0.533888	0.873175	0.460271	0.137261	0.125613	0.00359405	-2.26691	down	RAB39A, member RAS oncogene family [Source:HGNC Symbol;Acc:HGNC:16521]	1	180271318	180283815
ENSGALG00010001966	ARHGAP6	8.62769	7.58319	8.07031	5.8732	5.04491	4.25636	0.00358947	-0.738323	down	Rho GTPase activating protein 6 [Source:HGNC Symbol;Acc:HGNC:676]	1	124341873	124496530
ENSGALG00010018512	FERMT1	7.76122	9.51281	7.90453	13.2056	15.1778	12.9614	0.00358157	0.649526	up	FERM domain containing kindlin 1 [Source:HGNC Symbol;Acc:HGNC:15889]	3	14990271	15012304
ENSGALG00010008134	SLC2A13	7.29062	6.74766	6.72591	1.67156	3.54238	4.23942	0.00358064	-1.20275	down	solute carrier family 2 member 13 [Source:HGNC Symbol;Acc:HGNC:15956]	1	15302994	15444336
ENSGALG00010000093	JPH2B	3.32198	5.86461	5.37695	9.07747	9.95877	9.2938	0.00357489	0.89781	up	junctophilin 2B	37	60399	81688
ENSGALG00010012102	SON	29.1627	29.5714	23.8292	13.6884	19.4325	19.7625	0.00356441	-0.710323	down	SON DNA and RNA binding protein [Source:HGNC Symbol;Acc:HGNC:11183]	1	105494869	105525594
ENSGALG00010005454	GPR161	6.00645	6.02379	7.28239	4.51274	2.99784	4.00872	0.00353074	-0.811966	down	G protein-coupled receptor 161 [Source:HGNC Symbol;Acc:HGNC:23694]	1	84379269	84391597
ENSGALG00010007817	CDYL2	3.83292	2.90736	1.58449	0.598574	1.29774	1.16326	0.00352635	-1.50812	down	chromodomain Y like 2 [Source:HGNC Symbol;Acc:HGNC:23030]	11	14911976	14966021
Gallus_gallus_newGene_14942		7.54587	3.43588	4.85934	19.1743	9.55628	16.0794	0.00351371	1.3766	up		7	15463417	15804822
ENSGALG00010022881	CCNB1	231.79	350.154	262.476	408.896	439.704	509.977	0.00349938	0.630191	up	cyclin B1 [Source:NCBI gene (formerly Entrezgene);Acc:415400]	10	6832232	6841704
Gallus_gallus_newGene_11445		3.07064	1.55362	3.64648	7.94472	6.51014	10.8474	0.00349557	1.37109	up		4	51313284	51627190
ENSGALG00010007853	C1orf131	24.2278	22.2549	23.3205	34.578	38.7877	43.3809	0.00349173	0.670948	up	chromosome 1 open reading frame 131 [Source:HGNC Symbol;Acc:HGNC:25332]	3	40354018	40361076
Gallus_gallus_newGene_4034		8.30836	6.06687	6.87926	1.24569	3.92084	3.18004	0.00348222	-1.41956	down		2	83822711	83824347
Gallus_gallus_newGene_14446		1.64935	2.39743	2.36036	3.82307	5.56848	5.49745	0.00348093	1.40554	up		6	29823093	29861718
ENSGALG00010002281	TGFBR2	14.2431	10.8402	15.0615	10.1565	8.7607	7.57821	0.0034707	-0.749561	down	transforming growth factor beta receptor 2 [Source:NCBI gene (formerly Entrezgene);Acc:396399]	2	39645162	39773204
ENSGALG00010011426	NQO2	6.6783	4.88096	5.51473	3.59405	3.44108	3.10945	0.00347069	-0.82648	down	N-ribosyldihydronicotinamide:quinone reductase 2 [Source:HGNC Symbol;Acc:HGNC:7856]	2	66095521	66105972
ENSGALG00010012456	LOC100859468	28.2112	33.6347	38.8222	52.7631	57.8559	53.5239	0.0034603	0.604033	up	SLAIN motif-containing protein-like	4	11154592	11174901
ENSGALG00010010390	KCNK3	0.888093	1.18413	2.93352	0.258357	0.148245	0.714823	0.00346005	-2.23081	down	potassium two pore domain channel subfamily K member 3 [Source:HGNC Symbol;Acc:HGNC:6278]	3	105014333	105027628
ENSGALG00010021318	TP73	11.5231	16.2883	13.2031	21.2819	24.7045	22.04	0.00345348	0.657296	up	tumor protein p73 [Source:HGNC Symbol;Acc:HGNC:12003]	21	935061	969894
ENSGALG00010029546	WSB1	99.4242	79.5534	77.8472	64.4129	47.5864	54.9428	0.00343015	-0.695918	down	WD repeat and SOCS box containing 1 [Source:NCBI gene (formerly Entrezgene);Acc:395685]	19	9581151	9588655
ENSGALG00010027118	ABHD6	47.2661	61.5543	66.138	95.6265	92.1033	101.278	0.00343	0.648388	up	abhydrolase domain containing 6, acylglycerol lipase [Source:HGNC Symbol;Acc:HGNC:21398]	12	9112864	9134251
Gallus_gallus_newGene_12890		2.13385	2.9064	2.26628	4.91579	4.72105	4.93905	0.00341678	1.01401	up		5	26445444	26462568
ENSGALG00010018594	GLTSCR1L	4.09523	2.89598	2.79236	1.27666	1.95294	1.86452	0.00341392	-0.993431	down	BICRA like chromatin remodeling complex associated protein [Source:HGNC Symbol;Acc:HGNC:21111]	3	22754662	22799518
Gallus_gallus_newGene_105		0.601151	0.46953	1.08432	1.02924	1.48292	8.60266	0.00340827	2.283	up	hypothetical protein Anapl_11583, partial [Anas platyrhynchos]	13	9163073	9166230
Gallus_gallus_newGene_11859		0.250767	0.344129	0.537118	1.15714	1.57862	2.12743	0.00339461	2.179	up		4	70510270	70524065
ENSGALG00010018119	GRID2IP	3.58281	5.17664	6.15698	10.407	8.71476	8.76971	0.00339256	0.831826	up	Grid2 interacting protein [Source:HGNC Symbol;Acc:HGNC:18464]	14	6525303	6549034
Gallus_gallus_newGene_15741		1.80273	4.14935	2.24878	1.03978	1.13903	0.561075	0.00337023	-1.45829	down		8	16442544	16457636
ENSGALG00010012741		0.3677	0.233795	0.184293	0.097802	0.065646	0.123288	0.0033618	-1.52322	down	RNase H, putative, partial [Plasmodium yoelii yoelii]	W	6425937	6627683
ENSGALG00010008240	RCAN2	14.4643	15.9839	9.77539	21.6693	28.7205	22.1532	0.00334152	0.802977	up	regulator of calcineurin 2 [Source:HGNC Symbol;Acc:HGNC:3041]	3	109508957	109586457
Gallus_gallus_newGene_20864		3.35441	2.90139	2.04748	1.04546	1.53602	1.49479	0.00333267	-1.03186	down		10	645104	673523
ENSGALG00010009258	DNAJC12	15.743	14.2126	14.835	7.97735	10.3696	10.0805	0.00333007	-0.72654	down	DnaJ heat shock protein family (Hsp40) member C12 [Source:NCBI gene (formerly Entrezgene);Acc:423647]	6	7325930	7338655
ENSGALG00010004233	NHSL1	5.00328	4.12426	4.14076	1.92754	3.18207	2.60346	0.00331445	-0.860495	down	NHS like 1 [Source:HGNC Symbol;Acc:HGNC:21021]	3	53894401	54057254
ENSGALG00010011478	HDAC3	42.0954	60.1295	45.5899	86.73	78.3281	76.6887	0.00331405	0.634879	up	histone deacetylase 3 [Source:NCBI gene (formerly Entrezgene);Acc:395506]	13	1546530	1567838
ENSGALG00010015132	GCNT1	3.04832	3.15379	3.83334	3.5515	7.92614	8.07009	0.00331163	1.00678	up	glucosaminyl (N-acetyl) transferase 1 [Source:HGNC Symbol;Acc:HGNC:4203]	Z	37963013	37983918
ENSGALG00010025190	PRR5L	3.40394	4.09079	4.84508	7.34557	7.0566	8.127	0.00331031	0.754544	up	proline rich 5 like [Source:HGNC Symbol;Acc:HGNC:25878]	5	18947525	19012038
ENSGALG00010006457	NCAPH2	13.5061	16.8594	11.1316	25.9587	20.5688	26.1119	0.00330037	0.742711	up	non-SMC condensin II complex subunit H2 [Source:HGNC Symbol;Acc:HGNC:25071]	1	1194787	1204682
ENSGALG00010012384	NRK	25.8792	19.4607	17.1582	10.0613	13.6122	13.9755	0.00329872	-0.805092	down	Nik related kinase [Source:NCBI gene (formerly Entrezgene);Acc:422380]	4	17147577	17252839
ENSGALG00010003914	CAMK2D	19.5416	9.64549	9.56361	8.41245	5.80532	5.72205	0.00328536	-1.12335	down	calcium/calmodulin dependent protein kinase II delta [Source:NCBI gene (formerly Entrezgene);Acc:422688]	4	56055336	56213103
Gallus_gallus_newGene_771		1.45544	2.65225	2.73666	4.10157	6.73841	4.9963	0.00328237	1.35493	up		15	4005557	4217620
ENSGALG00010001202	CFTR	1.22233	0.963671	0.538111	0.367901	0.1063	0.306771	0.00328139	-1.85138	down	cystic fibrosis transmembrane conductance regulator [Source:NCBI gene (formerly Entrezgene);Acc:100049619]	1	24715305	24799470
ENSGALG00010022788	CYBRD1	28.9331	12.7356	14.4914	9.47631	8.71752	10.0118	0.00327619	-1.07662	down	cytochrome b reductase 1 [Source:HGNC Symbol;Acc:HGNC:20797]	7	17629122	17640563
ENSGALG00010018932	CDKN3	29.504	52.3773	41.701	49.9566	57.7915	63.3859	0.00326969	0.78478	up	cyclin dependent kinase inhibitor 3 [Source:NCBI gene (formerly Entrezgene);Acc:423562]	5	56070056	56077439
ENSGALG00010008932	VASP	2.23059	1.50849	2.61976	0.873256	0.639823	0.632461	0.00326393	-1.63671	down	vasodilator stimulated phosphoprotein [Source:HGNC Symbol;Acc:HGNC:12652]	38	567038	573814
ENSGALG00010013330	ERG	7.46449	3.95553	4.08394	2.44525	2.18574	2.8879	0.0032627	-1.12402	down	ETS transcription factor ERG [Source:NCBI gene (formerly Entrezgene);Acc:374146]	1	107658703	107810294
Gallus_gallus_newGene_12607		0.492281	0.90272	1.47245	2.21957	3.96342	2.98093	0.00325635	1.63587	up		5	9527087	9708243
ENSGALG00010008026	PURG	1.41195	1.05963	0.757235	0.448964	0.540006	0.683748	0.00325214	-1.01998	down	purine rich element binding protein G [Source:HGNC Symbol;Acc:HGNC:17930]	4	34219846	34245596
Gallus_gallus_newGene_11680		3.91865	2.73329	2.39605	1.67129	1.69904	1.94894	0.00324706	-0.840955	down		1	82965854	82992470
ENSGALG00010022581	TMEM125	0.467865	0.241328	0.28052	0.862469	0.905915	1.31018	0.00321236	1.59463	up	transmembrane protein 125 [Source:HGNC Symbol;Acc:HGNC:28275]	8	19333028	19348240
ENSGALG00010011342	SYNGAP1	9.08436	8.68946	9.07177	4.60153	5.35527	6.72513	0.00321049	-0.76126	down	RAS protein activator like 2 [Source:HGNC Symbol;Acc:HGNC:9874]	8	6452491	6602751
Gallus_gallus_newGene_19574		1.46908	2.73116	3.82645	6.80929	7.57436	5.86953	0.00320724	1.37219	up		1	138795769	138798009
ENSGALG00010009989	TBC1D7	18.1689	23.125	21.5218	33.1528	39.7511	33.5091	0.00320622	0.673589	up	TBC1 domain family member 7 [Source:HGNC Symbol;Acc:HGNC:21066]	2	61940200	61966631
ENSGALG00010027147	KMT2C	10.8114	12.4248	8.39443	2.51751	5.56793	7.07892	0.00319415	-1.12587	down	lysine methyltransferase 2C [Source:HGNC Symbol;Acc:HGNC:13726]	2	6562452	6748590
ENSGALG00010018531	ADCY5	8.13248	5.86149	11.7063	5.50729	3.58988	4.10832	0.0031918	-1.04148	down	adenylate cyclase 6 [Source:NCBI gene (formerly Entrezgene);Acc:395340]	7	26564698	26761491
Gallus_gallus_newGene_13124		16.622	18.7227	11.7001	37.4532	32.8298	22.761	0.00318698	0.933463	up		5	35894728	35948807
ENSGALG00010024172	ABCG4	1.71416	2.59875	2.13903	5.39726	3.69711	3.71548	0.00318278	0.924587	up	ATP binding cassette subfamily G member 4 [Source:HGNC Symbol;Acc:HGNC:13884]	24	4327765	4336383
ENSGALG00010024726	TMED2	101.531	88.7955	84.8728	61.9439	56.6786	65.8563	0.00316008	-0.630421	down	transmembrane p24 trafficking protein 2 [Source:NCBI gene (formerly Entrezgene);Acc:416821]	15	4970152	4976367
ENSGALG00010017533	FAM193A	5.76827	5.46443	5.14335	4.1177	2.49569	2.91913	0.00314966	-0.85219	down	family with sequence similarity 193 member A [Source:HGNC Symbol;Acc:HGNC:16822]	4	81997270	82057902
ENSGALG00010003520		4.16883	1.22456	5.14387	1.10532	0.046929	0.056325	0.00314385	-3.18943	down		35	91127	92471
ENSGALG00010007549	SH3D19	17.354	16.4168	16.856	9.63255	9.59564	13.4346	0.00313802	-0.708948	down	SH3 domain containing 19 [Source:HGNC Symbol;Acc:HGNC:30418]	4	32817316	32894483
ENSGALG00010017644	RBBP6	16.4729	12.2904	10.4509	8.3736	7.90421	7.023	0.0031279	-0.807883	down	RB binding protein 6, ubiquitin ligase [Source:HGNC Symbol;Acc:HGNC:9889]	14	6781690	6814006
ENSGALG00010000091		7.15257	11.9852	8.22761	15.9611	23.9986	15.3344	0.0031219	0.95508	up	PREDICTED: junctophilin-1-like isoform X2 [Branchiostoma belcheri]	37	27943	41599
ENSGALG00010011843	BCL2	6.91799	9.66724	6.6068	2.49739	3.53963	5.45872	0.00308727	-1.07282	down	BCL2, apoptosis regulator [Source:NCBI gene (formerly Entrezgene);Acc:396282]	2	67578160	67665461
ENSGALG00010018310	APOOL	15.5138	14.311	12.3135	7.02987	9.74353	9.58402	0.00307141	-0.746149	down	apolipoprotein O like [Source:NCBI gene (formerly Entrezgene);Acc:422271]	4	8673563	8689977
ENSGALG00010016094	FGF7	0.664159	1.1501	1.25829	0.299719	0.414897	0.424001	0.00306961	-1.4899	down	fibroblast growth factor 7 [Source:NCBI gene (formerly Entrezgene);Acc:415439]	10	10561021	10592026
ENSGALG00010001454	VEGFD	6.14175	8.24837	9.60162	5.36874	3.77143	3.98383	0.00305848	-0.900457	down	vascular endothelial growth factor D [Source:NCBI gene (formerly Entrezgene);Acc:395255]	1	122149438	122184374
ENSGALG00010006280	VRTN	29.2172	45.4263	44.419	76.6322	64.5286	69.4611	0.0030367	0.730528	up	vertebrae development associated [Source:HGNC Symbol;Acc:HGNC:20223]	5	37376506	37389358
ENSGALG00010022005	NLRC5	4.44997	2.59147	1.9389	1.81921	1.12018	0.88957	0.00303587	-1.30861	down	NLR family CARD domain containing 5 [Source:NCBI gene (formerly Entrezgene);Acc:100857413]	11	612096	647093
ENSGALG00010025920	GTSF1	10.749	17.7122	11.1217	19.6305	27.2486	29.2706	0.00303424	0.970264	up	gametocyte specific factor 1 [Source:HGNC Symbol;Acc:HGNC:26565]	27	674705	685937
ENSGALG00010011378	TUBB2B	88.9859	133.52	145.317	221.726	225.584	196.97	0.00303278	0.739409	up	tubulin beta 2B class IIb [Source:NCBI gene (formerly Entrezgene);Acc:420883]	2	66019633	66022099
ENSGALG00010021812	TEAD1	9.41135	8.10069	7.90927	0.871233	5.44358	4.30576	0.00301513	-1.5493	down	TEA domain transcription factor 1 [Source:NCBI gene (formerly Entrezgene);Acc:403089]	5	7416439	7556957
ENSGALG00010016559	ROGDI	15.7916	24.1476	21.3938	36.4755	39.8422	31.2779	0.00300955	0.747038	up	rogdi atypical leucine zipper [Source:HGNC Symbol;Acc:HGNC:29478]	14	14509513	14521547
Gallus_gallus_newGene_12822		1.07768	1.67658	2.30558	4.83993	4.06693	3.31322	0.00300577	1.33827	up		5	21756385	21788195
ENSGALG00010003323	STMN2	0.300452	0.899881	14.2693	0.126612	1.04332	0.362289	0.00300073	-3.40151	down	stathmin 2 [Source:NCBI gene (formerly Entrezgene);Acc:396095]	2	120289954	120324276
ENSGALG00010017250	COL16A1	33.9773	26.2102	44.3113	23.8477	4.27579	4.50023	0.0029949	-1.76087	down	collagen type XVI alpha 1 chain [Source:HGNC Symbol;Acc:HGNC:2193]	23	5331949	5351835
ENSGALG00010021093	GRAMD2	96.6515	126.892	103.07	240.651	166.608	159.651	0.00299106	0.739824	up	GRAM domain containing 2 [Source:NCBI gene (formerly Entrezgene);Acc:101748322]	10	1599284	1607206
ENSGALG00010010062	RGS7BP	1.38029	1.97964	1.17797	0.39865	0.507835	0.861336	0.002991	-1.40762	down	regulator of G protein signaling 7 binding protein [Source:HGNC Symbol;Acc:HGNC:23271]	Z	20706318	20743992
ENSGALG00010013185		3.24579	2.14023	1.47529	1.55519	0.77785	1.94925	0.00298272	-1.00632	down	integrase core domain protein, partial [Onchocerca flexuosa]	W	7965115	7990909
ENSGALG00010014002	ZDHHC18	16.4281	23.711	18.3503	32.6534	32.1203	34.364	0.00298138	0.678536	up	zinc finger, DHHC-type containing 18 [Source:NCBI gene (formerly Entrezgene);Acc:419575]	23	2153713	2165003
ENSGALG00010001817	SLC25A6	332.033	274.041	331.939	246.363	184.812	184.491	0.0029793	-0.680559	down	solute carrier family 25 member 6 [Source:NCBI gene (formerly Entrezgene);Acc:374072]	1	129261308	129264852
ENSGALG00010007381	EGFR	20.4428	20.8162	13.6451	8.80465	11.2344	14.308	0.00296485	-0.797772	down	epidermal growth factor receptor [Source:NCBI gene (formerly Entrezgene);Acc:396494]	2	51815505	52072441
ENSGALG00010024894	ZCCHC11	14.0845	11.1151	8.50549	6.0163	6.53321	7.49362	0.00296118	-0.816887	down	terminal uridylyl transferase 4 [Source:HGNC Symbol;Acc:HGNC:28981]	8	24083865	24128088
ENSGALG00010029624	RASL10B	1.87383	1.76516	4.91389	1.2515	0.598786	0.996921	0.00295837	-1.6651	down	RAS like family 10 member B [Source:HGNC Symbol;Acc:HGNC:30295]	19	4870152	4875924
Gallus_gallus_newGene_14540		0.498167	2.38302	0.455218	3.35148	4.89478	5.48383	0.0029392	1.97347	up		6	32466911	32500265
ENSGALG00010016344	SMIM14	19.1055	12.6996	19.3632	12.4209	6.12441	7.55204	0.00292681	-1.05204	down	small integral membrane protein 14 [Source:NCBI gene (formerly Entrezgene);Acc:422793]	4	68717424	68798208
ENSGALG00010001381	-	32.7987	29.781	26.6402	13.6091	15.0391	17.9549	0.0029058	-0.753256	down	MyoD family inhibitor domain containing [Source:HGNC Symbol;Acc:HGNC:28870]	1	25918014	25968465
Gallus_gallus_newGene_15433		6.31362	3.94608	3.39942	2.73491	1.65356	2.23124	0.00289493	-1.12285	down		8	2478271	2483705
ENSGALG00010026410		31.9002	8.83107	50.1162	15.9321	2.89033	2.5739	0.00289221	-2.18181	down		27	2755854	2757572
ENSGALG00010026023	THY1	40.8402	26.0698	44.7433	26.7626	9.76077	8.46481	0.00287597	-1.37777	down	Thy-1 cell surface antigen [Source:NCBI gene (formerly Entrezgene);Acc:378897]	24	4228708	4233289
ENSGALG00010019034	CASP7	6.05064	4.53533	3.32897	2.57435	1.79391	2.32488	0.0028727	-1.1293	down	caspase 7 [Source:HGNC Symbol;Acc:HGNC:1508]	6	28295955	28316015
ENSGALG00010011493		1.10919	0.714566	0.765309	0.146229	0.170691	0.448293	0.00286751	-1.79533	down	unnamed protein product, partial [Trypanosoma congolense IL3000]	W	1099400	1104636
ENSGALG00010022948	PDZK1IP1	9.84684	17.6398	17.263	27.4318	31.5458	28.5428	0.00286128	0.90583	up	PDZK1 interacting protein 1 [Source:NCBI gene (formerly Entrezgene);Acc:424619]	8	21583726	21596324
ENSGALG00010013908	TBC1D20	25.6849	30.6703	34.3636	59.5355	52.1568	43.1188	0.00285897	0.701126	up	TBC1 domain family member 20 [Source:HGNC Symbol;Acc:HGNC:16133]	20	10300946	10309729
ENSGALG00010020982	TLCD4	2.50499	2.43972	2.56828	1.34074	1.23102	1.68201	0.00284615	-0.892601	down	TLC domain containing 4 [Source:NCBI gene (formerly Entrezgene);Acc:424483]	8	13076116	13116776
ENSGALG00010029253	NUP88	68.5765	92.4002	69.4594	113.998	124.358	131.035	0.00284456	0.617164	up	nucleoporin 88 [Source:HGNC Symbol;Acc:HGNC:8067]	19	3921435	3929972
Gallus_gallus_newGene_21492		1.07627	0.940782	1.50475	1.51172	6.55496	5.85478	0.00283111	1.84775	up		11	12291387	12344516
ENSGALG00010021575	ADGRL2	8.44454	9.26908	8.60813	4.92013	6.36737	6.04002	0.00281998	-0.646181	down	adhesion G protein-coupled receptor L2 [Source:NCBI gene (formerly Entrezgene);Acc:424545]	8	17121885	17278929
ENSGALG00010004330	STX7	17.7726	13.1395	14.0116	10.5262	8.40202	7.50274	0.0027897	-0.840465	down	syntaxin 7 [Source:NCBI gene (formerly Entrezgene);Acc:426930]	3	56534412	56623849
ENSGALG00010004899	GATAD1	15.0662	14.5394	16.0426	26.9163	24.5752	25.166	0.00273591	0.675557	up	GATA zinc finger domain containing 1 [Source:NCBI gene (formerly Entrezgene);Acc:420551]	2	22526145	22529329
ENSGALG00010029751	SPATA22	3.9118	7.32274	6.86732	10.875	23.3637	10.6255	0.00273392	1.24727	up	spermatogenesis associated 22 [Source:HGNC Symbol;Acc:HGNC:30705]	19	7195363	7201364
ENSGALG00010002186	ICK	10.0366	10.1197	8.50528	4.70517	6.23365	6.68987	0.00273028	-0.766852	down	ciliogenesis associated kinase 1 [Source:HGNC Symbol;Acc:HGNC:21219]	3	88021686	88041411
ENSGALG00010005159	ARHGAP21	16.2014	10.8792	8.94369	5.72504	6.06644	7.87305	0.00271035	-0.946298	down	Rho GTPase activating protein 21 [Source:NCBI gene (formerly Entrezgene);Acc:420500]	2	16704830	16841681
ENSGALG00010016969	CHMP3	70.5765	79.7307	65.3658	109.94	108.634	123.37	0.0027089	0.597582	up	charged multivesicular body protein 3 [Source:HGNC Symbol;Acc:HGNC:29865]	4	85115716	85119438
Gallus_gallus_newGene_14391		8.94587	14.8312	11.1648	20.0186	30.6875	45.6481	0.00270045	1.16572	up		6	27115002	27126161
ENSGALG00010029505	VEZF1	15.6476	12.7974	11.3252	9.10696	7.37221	8.39452	0.00267296	-0.748715	down	vascular endothelial zinc finger 1 [Source:NCBI gene (formerly Entrezgene);Acc:417664]	19	9204036	9217036
ENSGALG00010024802	CD59	92.2193	79.8668	70.1005	61.1085	45.0533	49.2823	0.00266993	-0.712339	down	CD59 molecule [Source:NCBI gene (formerly Entrezgene);Acc:423148]	5	17921400	17927405
ENSGALG00010024194	NKAIN4	35.1082	42.578	40.8887	61.4853	64.9836	55.6629	0.0026468	0.838085	up	sodium/potassium transporting ATPase interacting 4 [Source:HGNC Symbol;Acc:HGNC:16191]	20	9069841	9120573
ENSGALG00010014166	FGF12	12.689	9.86711	13.3393	8.20676	4.78862	4.55726	0.00264408	-1.09258	down	fibroblast growth factor 12 [Source:NCBI gene (formerly Entrezgene);Acc:395704]	9	13033324	13223105
ENSGALG00010008063	KCNV1	1.71891	2.31952	3.92675	0.987483	0.99417	0.927418	0.00264391	-1.4596	down	potassium voltage-gated channel modifier subfamily V member 1 [Source:HGNC Symbol;Acc:HGNC:18861]	2	131744296	131754370
ENSGALG00010008938	ZBED4	3.48306	3.29232	2.40177	0.968588	1.39809	1.87019	0.00263967	-1.0811	down	zinc finger BED-type containing 4 [Source:NCBI gene (formerly Entrezgene);Acc:417734]	1	19021682	19059912
ENSGALG00010016602	HSPB7	1.83923	2.48432	21.7746	2.38036	0.941194	0.97425	0.00263718	-2.67695	down	heat shock protein family B (small) member 7 [Source:HGNC Symbol;Acc:HGNC:5249]	21	4306603	4308270
ENSGALG00010014080	MYO1B	15.3131	10.7436	10.9766	8.57036	7.11764	6.31396	0.00262386	-0.823987	down	myosin IB [Source:HGNC Symbol;Acc:HGNC:7596]	7	7604530	7701908
ENSGALG00010007781	MBP	8.71508	15.184	11.9836	5.20267	11.4603	5.26074	0.00262192	-0.81174	down	myelin basic protein [Source:NCBI gene (formerly Entrezgene);Acc:396217]	2	90091416	90200724
ENSGALG00010028311	CTXN1	1.79361	0.906312	16.8773	0.797214	1.37433	0.159651	0.00261827	-2.8276	down	cortexin 1	28	824055	872323
ENSGALG00010017641	GPRC5B	6.66109	4.56693	5.093	2.68329	2.42477	3.59546	0.00261775	-0.983199	down	G protein-coupled receptor class C group 5 member B [Source:HGNC Symbol;Acc:HGNC:13308]	14	14775623	14790397
ENSGALG00010020771	LINGO1	4.47666	2.32193	8.40928	2.66252	0.725507	1.25293	0.0026103	-1.62728	down	leucine rich repeat and Ig domain containing 1 [Source:NCBI gene (formerly Entrezgene);Acc:415344]	10	2761548	2864363
Gallus_gallus_newGene_14355		0.597641	0.771365	0.129339	1.31788	3.43104	2.39242	0.00260791	2.23962	up		6	25552037	25728034
ENSGALG00010026360	CTDSPL	64.4056	49.9571	45.1805	33.161	25.7024	28.3172	0.00259357	-0.742416	down	CTD small phosphatase like [Source:NCBI gene (formerly Entrezgene);Acc:408252]	2	4504368	4575936
Gallus_gallus_newGene_12706		1.93608	2.43555	2.77011	8.57539	4.35249	4.10465	0.00257821	1.15502	up		5	16387251	16395755
ENSGALG00010023196	DGKZ	27.1684	33.0757	27.6771	52.3783	43.4289	44.5729	0.00257617	0.596907	up	diacylglycerol kinase zeta [Source:NCBI gene (formerly Entrezgene);Acc:423197]	5	23183345	23225452
Gallus_gallus_newGene_9972		1.62314	1.41482	0.453027	0.252691	0.056143	0.170887	0.00257571	-2.5951	down	uncharacterized protein LOC107049166 isoform X1 [Gallus gallus]	30	212905	221171
ENSGALG00010024911	CAT	35.5994	39.95	31.6175	21.4948	27.5591	22.908	0.00257379	-0.649039	down	catalase [Source:NCBI gene (formerly Entrezgene);Acc:423600]	5	18220510	18239421
Gallus_gallus_newGene_8218		0.352352	1.42971	1.20154	2.29458	3.50561	4.5253	0.00257296	1.9969	up		3	38413063	38454919
ENSGALG00010026707	GORASP1	11.015	8.47438	8.82762	6.05346	6.04624	5.2319	0.00256873	-0.7826	down	golgi reassembly stacking protein 1 [Source:NCBI gene (formerly Entrezgene);Acc:420426]	2	5281959	5289071
ENSGALG00010001504	RBMS3	5.69457	6.98486	5.71548	2.72595	4.09823	4.74494	0.00256654	-1.01259	down	RNA binding motif single stranded interacting protein 3 [Source:HGNC Symbol;Acc:HGNC:13427]	2	38813876	39509822
ENSGALG00010016460	LBR	25.3809	22.7666	16.2302	15.7574	14.8426	13.1179	0.0025606	-0.779482	down	lamin B receptor [Source:NCBI gene (formerly Entrezgene);Acc:396285]	3	17091982	17123505
ENSGALG00010018420	RHOQ	11.8514	5.94705	9.88573	5.89987	1.63585	2.80841	0.00254742	-1.50501	down	ras homolog family member Q [Source:NCBI gene (formerly Entrezgene);Acc:395114]	3	26412100	26430537
ENSGALG00010008169	HTR4	3.76347	5.66067	7.96141	8.71493	17.2708	15.5862	0.00254244	1.18316	up	5-hydroxytryptamine receptor 4 [Source:HGNC Symbol;Acc:HGNC:5299]	13	7836164	7943158
ENSGALG00010027253	VGLL4	34.8498	34.5827	27.4101	15.6395	21.8243	22.2286	0.00253453	-0.763514	down	vestigial like family member 4 [Source:NCBI gene (formerly Entrezgene);Acc:415962]	12	4677364	4760595
ENSGALG00010000741	FAM105A	8.24663	6.25743	5.90633	4.56628	3.56735	3.84835	0.00251047	-0.837248	down	family with sequence similarity 105 member A [Source:NCBI gene (formerly Entrezgene);Acc:769855]	2	75933669	75959354
Gallus_gallus_newGene_21950		3.989	5.45148	5.30753	9.1576	9.48287	9.5535	0.00248355	0.859667	up		12	10267458	10446987
ENSGALG00010025734	PLK3	55.0262	82.5328	89.3322	141.173	127.347	127.397	0.00248086	0.739177	up	polo like kinase 3 [Source:HGNC Symbol;Acc:HGNC:2154]	8	20463427	20477178
ENSGALG00010029359	LOC101749287	5.7915	4.2959	6.27444	2.78169	2.57805	3.29501	0.00247027	-0.992944	down	uncharacterized LOC101749287	18	2567825	2579913
ENSGALG00010026036	TUB5A	57.9529	74.9069	66.5658	98.9047	115.955	101.838	0.00246403	0.601487	up	tubulin, alpha 5 [Source:NCBI gene (formerly Entrezgene);Acc:421169]	26	563193	571849
Gallus_gallus_newGene_15271		0.041121	0.144204	0.205489	0.769287	1.46407	0.669462	0.00245596	2.70726	up		7	32647710	32674633
ENSGALG00010023999	DGCR14	5.74947	7.55053	6.31363	12.0595	10.0896	10.381	0.00244922	0.667088	up	DiGeorge syndrome critical region 14 [Source:NCBI gene (formerly Entrezgene);Acc:416925]	15	7870722	7880823
Gallus_gallus_newGene_18528		0.908983	1.31033	1.349	0.717382	0.246822	0.561319	0.00244499	-1.344	down		Z	59204051	59267087
ENSGALG00010001487	CDH19	3.27197	4.31507	3.38474	0.832392	1.83841	1.97999	0.00244278	-1.29786	down	cadherin 19 [Source:NCBI gene (formerly Entrezgene);Acc:421029]	2	94772102	94841022
ENSGALG00010002138	MYO7A	0.70692	0.605873	0.636356	0.659998	2.83749	2.78759	0.00244258	1.61766	up	myosin VIIA [Source:HGNC Symbol;Acc:HGNC:7606]	1	193032837	193131573
ENSGALG00010024074	ADCY7	5.02992	3.6372	2.29706	1.02183	2.15465	1.21576	0.00244115	-1.38852	down	adenylate cyclase 7 [Source:HGNC Symbol;Acc:HGNC:238]	11	6172148	6228477
Gallus_gallus_newGene_14060		12.4364	25.7214	22.4597	28.2783	53.9646	54.4101	0.00243511	1.11897	up		6	11877970	11884661
ENSGALG00010010406	PTCH1	4.2961	3.83476	2.37131	1.37634	1.85507	2.1134	0.00243482	-1.03918	down	patched 1 [Source:NCBI gene (formerly Entrezgene);Acc:395806]	Z	42380208	42451218
ENSGALG00010012550	TAB1	24.8973	38.3781	30.4029	54.5644	55.1963	49.0306	0.00243432	0.694217	up	TGF-beta activated kinase 1 (MAP3K7) binding protein 1 [Source:NCBI gene (formerly Entrezgene);Acc:418014]	1	50699402	50707974
ENSGALG00010023381	HOXB7	8.59011	6.1224	7.87606	4.91955	2.35777	3.19697	0.00243328	-1.1858	down	homeobox B7 [Source:HGNC Symbol;Acc:HGNC:5118]	27	3405939	3410997
ENSGALG00010025048	ESYT2	35.5556	32.7252	29.4859	5.23577	17.3344	18.0913	0.00243019	-1.32897	down	extended synaptotagmin 2 [Source:HGNC Symbol;Acc:HGNC:22211]	2	9474293	9542014
ENSGALG00010029771	SOX9	1.45684	2.15536	2.62354	4.62355	3.7195	5.13286	0.00240908	1.04106	up	SRY-box 9 [Source:NCBI gene (formerly Entrezgene);Acc:374148]	18	9420966	9426029
Gallus_gallus_newGene_3384		3.7882	3.27894	3.3877	2.3934	2.36702	2.35731	0.00239764	-1.01306	down		2	58271101	58593302
ENSGALG00010018897	CCDC85A	13.3964	20.3318	15.691	32.3023	26.6938	26.7529	0.00238059	0.716055	up	coiled-coil domain containing 85A [Source:HGNC Symbol;Acc:HGNC:29400]	3	475712	539309
ENSGALG00010014334	HMGCS1	38.2988	33.2922	45.67	12.9448	25.9204	23.2501	0.00235502	-0.990787	down	3-hydroxy-3-methylglutaryl-CoA synthase 1 [Source:NCBI gene (formerly Entrezgene);Acc:396379]	Z	14189659	14199584
Gallus_gallus_newGene_22299		5.99001	13.7795	18.2363	21.8121	28.3162	26.1757	0.00234741	1.18517	up		13	2809655	2819885
Gallus_gallus_newGene_1691		22.1926	10.2851	16.1316	8.17716	9.00741	7.67479	0.00233139	-1.06554	down	T-cell antigen CD7 isoform X2 [Gallus gallus]	18	4295001	4329057
ENSGALG00010018372	NLGN3	2.75129	1.56147	4.16526	1.35409	0.409926	0.97319	0.00231528	-1.71062	down	neuroligin 3 [Source:NCBI gene (formerly Entrezgene);Acc:770104]	4	2277251	2307679
ENSGALG00010022002	KIF18B	19.9479	32.6312	30.0414	59.081	42.3021	50.4435	0.00229659	0.813471	up	kinesin family member 18B [Source:NCBI gene (formerly Entrezgene);Acc:419968]	27	933701	941732
Gallus_gallus_newGene_13331		0.273181	0.240825	0.483338	1.24524	1.75218	1.06988	0.00229626	1.8725	up		5	44118108	44131572
ENSGALG00010005249	PDGFD	13.3262	6.87949	11.0482	6.69136	4.65753	3.37518	0.00229559	-1.20228	down	platelet derived growth factor D [Source:NCBI gene (formerly Entrezgene);Acc:418978]	1	181777524	181917438
ENSGALG00010011427	TMTC3	9.23409	6.69446	8.23786	3.28204	4.39884	5.44121	0.00228391	-0.952663	down	transmembrane O-mannosyltransferase targeting cadherins 3 [Source:HGNC Symbol;Acc:HGNC:26899]	1	42907111	42965978
ENSGALG00010005495	TXN	354.083	264.71	289.624	229.597	131.592	162.512	0.0022741	-0.871846	down	thioredoxin [Source:NCBI gene (formerly Entrezgene);Acc:396437]	Z	67207305	67224457
ENSGALG00010001214	TES	20.4513	25.4115	24.0643	15.1059	16.1053	16.6459	0.00227391	-0.619944	down	testin LIM domain protein [Source:NCBI gene (formerly Entrezgene);Acc:395332]	1	25329453	25355748
ENSGALG00010013498	KDR	10.7843	6.26248	7.01091	5.50823	3.10505	2.94933	0.00227047	-1.13769	down	kinase insert domain receptor [Source:NCBI gene (formerly Entrezgene);Acc:395323]	4	64703991	64731765
ENSGALG00010004300	VNN2	7.48376	4.63911	3.8612	2.02345	2.14558	2.83361	0.00225668	-1.26474	down	vanin 2 [Source:NCBI gene (formerly Entrezgene);Acc:421702]	3	56481082	56488768
ENSGALG00010016777	TNMD	3.13195	1.62599	1.36719	0.828655	0.251373	0.333923	0.0022514	-2.17144	down	tenomodulin [Source:NCBI gene (formerly Entrezgene);Acc:404530]	4	5141340	5149579
ENSGALG00010024775	ITFG2	13.0784	10.9048	12.5972	8.95964	6.33661	6.58966	0.00224872	-0.796563	down	integrin alpha FG-GAP repeat containing 2 [Source:HGNC Symbol;Acc:HGNC:30879]	1	75663074	75679712
ENSGALG00010001801	HOXA3	13.1011	13.7901	11.0976	9.03995	5.74301	7.51247	0.00223918	-0.850157	down	homeobox A3 [Source:NCBI gene (formerly Entrezgene);Acc:395231]	2	32491888	32510667
ENSGALG00010025032	FSTL1	220.563	142.075	169.082	124.46	64.9225	89.2969	0.00221431	-0.988855	down	follistatin like 1 [Source:NCBI gene (formerly Entrezgene);Acc:395349]	1	79909198	80158564
ENSGALG00010025320	JAM3	50.5324	35.6023	42.0565	29.1094	22.4788	28.5274	0.0022108	-0.772324	down	junctional adhesion molecule 3 [Source:HGNC Symbol;Acc:HGNC:15532]	24	2546412	2573542
ENSGALG00010018894	SERTAD4	7.37067	5.77679	5.19911	4.1719	2.69706	2.87482	0.00220816	-0.987772	down	SERTA domain containing 4 [Source:HGNC Symbol;Acc:HGNC:25236]	3	22395812	22402999
Gallus_gallus_newGene_16741		0.66509	0.295463	0.355121	0.070964	0.099793	0.051281	0.00219379	-2.61096	down		JAENSK010000462.1	87101	91704
ENSGALG00010012884		2.58166	2.79495	1.74407	1.53368	1.03601	1.28624	0.00218839	-0.951351	down	unnamed protein product [Trypanosoma congolense IL3000]	W	6851633	6870242
ENSGALG00010007207	EPM2A	3.80651	3.6652	4.04326	1.93667	1.80296	2.35187	0.00218566	-0.989124	down	epilepsy, progressive myoclonus type 2A, Lafora disease (laforin) [Source:NCBI gene (formerly Entrezgene);Acc:421611]	3	46169565	46209560
ENSGALG00010005618	PHACTR2	17.5202	11.503	11.3202	8.57256	5.9546	7.99292	0.00217649	-0.962585	down	phosphatase and actin regulator 2 [Source:HGNC Symbol;Acc:HGNC:20956]	3	52000278	52120751
ENSGALG00010002955	BLEC1	4.12901	5.77783	1.17237	8.69078	8.66701	15.4324	0.00216615	1.68066	up	C-type lectin-like receptor 1 [Source:NCBI gene (formerly Entrezgene);Acc:404776]	16	2174268	2185542
ENSGALG00010002579	MATN3	26.6263	13.1692	112.659	11.4316	3.23279	3.09883	0.00216568	-3.20381	down	matrilin 3 [Source:NCBI gene (formerly Entrezgene);Acc:395954]	3	101158799	101173908
ENSGALG00010027909	TIMP4	7.83763	9.72414	3.61299	3.74562	3.39382	3.06862	0.00216445	-1.18673	down	TIMP metallopeptidase inhibitor 4 [Source:HGNC Symbol;Acc:HGNC:11823]	12	4912493	5019029
ENSGALG00010014361	SSPN	12.5139	9.55213	14.8654	8.67932	3.26716	4.13704	0.0021644	-1.27829	down	sarcospan [Source:HGNC Symbol;Acc:HGNC:11322]	1	67695264	67715634
ENSGALG00010024204	PTBP2	6.4933	6.99648	7.26981	3.38344	4.58525	4.71295	0.00215075	-0.776277	down	polypyrimidine tract binding protein 2 [Source:HGNC Symbol;Acc:HGNC:17662]	8	12685465	12733078
ENSGALG00010009605		2.71482	1.89423	2.03249	1.45684	0.943394	1.04752	0.00214401	-1.02349	down		Z	71356176	71364331
ENSGALG00010008001	ALDH5A1	14.0236	9.90422	9.542	5.26143	5.8803	7.62936	0.00213924	-0.908625	down	aldehyde dehydrogenase 5 family member A1 [Source:HGNC Symbol;Acc:HGNC:408]	2	57542832	57553291
ENSGALG00010026920	GATA2	4.01789	2.34802	5.27528	1.38109	1.98708	1.61557	0.00213402	-1.30408	down	GATA binding protein 2 [Source:NCBI gene (formerly Entrezgene);Acc:416018]	12	9385018	9395368
ENSGALG00010018217	C7orf62	7.4647	10.4735	9.65626	23.5746	15.1663	18.7821	0.00213077	0.937611	up	C7orf62 homolog	14	6563326	6566924
Gallus_gallus_newGene_15146		0.926982	1.01836	0.820036	1.29748	4.11978	3.6934	0.00212575	1.74567	up		7	24328585	24542270
ENSGALG00010028132	CACNA2D2	4.78089	3.24104	3.89935	2.54164	1.45772	1.8827	0.00211039	-1.09243	down	calcium voltage-gated channel auxiliary subunit alpha2delta 2 [Source:HGNC Symbol;Acc:HGNC:1400]	12	1547320	1675085
ENSGALG00010024330	SDF2L1	16.5074	16.0016	17.1226	7.43454	11.4142	11.1079	0.00210633	-0.798224	down	stromal cell derived factor 2 like 1 [Source:HGNC Symbol;Acc:HGNC:10676]	15	404404	411477
ENSGALG00010010156	IFNAR2	19.2986	16.2184	15.6033	11.6232	8.49718	10.201	0.00210306	-0.791471	down	interferon alpha and beta receptor subunit 2 [Source:NCBI gene (formerly Entrezgene);Acc:395664]	1	105331767	105343944
ENSGALG00010014907	ZFR2	8.25218	7.16548	6.9885	3.21451	3.73456	5.41315	0.00209478	-0.923993	down	zinc finger RNA binding protein 2	Z	10306024	10346330
ENSGALG00010018806	GCH1	1.75291	0.982949	7.40605	1.10163	0.609604	0.445283	0.00209304	-2.31315	down	GTP cyclohydrolase 1 [Source:NCBI gene (formerly Entrezgene);Acc:396146]	5	55936215	55954965
Gallus_gallus_newGene_14630		15.3582	13.2206	14.5202	10.6355	8.13921	9.1947	0.00209187	-0.697397	down		6	35087227	35097728
Gallus_gallus_newGene_1914		6.1217	5.93896	4.41873	10.3302	7.46608	9.73513	0.00209039	0.778668	up		19	2775685	2870527
ENSGALG00010024974	CD44	12.262	5.77624	6.50386	6.09954	2.37831	1.46736	0.00207736	-1.58301	down	CD44 molecule (Indian blood group) [Source:NCBI gene (formerly Entrezgene);Acc:395666]	5	18492437	18548227
ENSGALG00010000440	C14ORF166B	4.50825	7.11456	9.85368	20.2685	15.4727	16.6734	0.00207368	1.13252	up	chromosome 15 open reading frame, human C14orf166B	15	10074428	10081103
ENSGALG00010021662	RASGRP1	3.56671	2.44372	1.92376	1.1207	0.818516	1.36928	0.00207096	-1.31838	down	RAS guanyl releasing protein 1 [Source:HGNC Symbol;Acc:HGNC:9878]	5	30157117	30197578
ENSGALG00010017873	HSPG2	41.7674	28.7405	52.1412	28.0427	7.71406	9.27559	0.0020702	-1.51616	down	heparan sulfate proteoglycan 2 [Source:HGNC Symbol;Acc:HGNC:5273]	21	6521390	6551533
ENSGALG00010008893	SRRL	3.50282	2.86459	6.16557	2.05147	1.55635	1.17306	0.0020677	-1.31821	down	serine racemase	6	5781619	5835036
Gallus_gallus_newGene_109		0.970121	1.58748	2.05691	2.00061	6.20238	7.10447	0.00205282	1.83741	up	class I histocompatibility antigen, F10 alpha chain isoform X5 [Gallus gallus]	13	9195502	9203076
ENSGALG00010013753	PLEKHA5	9.06528	8.37608	6.65738	3.88704	5.196	5.1594	0.00205048	-0.833753	down	pleckstrin homology domain containing A5 [Source:HGNC Symbol;Acc:HGNC:30036]	1	64409078	64577886
Gallus_gallus_newGene_21184		1.41907	2.266	2.18484	3.6266	4.07074	5.28026	0.00204861	1.06467	up		10	17442814	17448244
ENSGALG00010010864	LRIT2	1.18714	1.32041	1.88971	4.42179	2.68086	5.40912	0.00203188	1.4289	up	leucine rich repeat, Ig-like and transmembrane domains 2 [Source:HGNC Symbol;Acc:HGNC:23443]	6	3733253	3737441
ENSGALG00010023052	RAD54L	8.75348	12.9347	11.3806	17.8054	19.4431	18.5852	0.00202869	0.691543	up	RAD54-like (S. cerevisiae) [Source:NCBI gene (formerly Entrezgene);Acc:424611]	8	21259049	21279424
ENSGALG00010015016	ARGLU1	66.1752	51.5324	43.1357	38.8617	33.2495	35.536	0.00202519	-0.719442	down	arginine and glutamate rich 1 [Source:NCBI gene (formerly Entrezgene);Acc:418765]	1	141073870	141084089
ENSGALG00010005934	SLITRK6	2.18057	2.65665	1.42714	0.584	0.822448	1.40005	0.00202486	-1.21231	down	SLIT and NTRK like family member 6 [Source:HGNC Symbol;Acc:HGNC:23503]	1	150241363	150270654
Gallus_gallus_newGene_4719		13.4129	8.63977	9.60533	7.34163	3.9164	4.93587	0.00202094	-1.04583	down		1	50818321	50823516
ENSGALG00010012387	ERBIN	13.7535	12.3983	10.8807	3.4331	7.26461	7.61236	0.00199924	-1.08654	down	erbb2 interacting protein [Source:HGNC Symbol;Acc:HGNC:15842]	Z	21282138	21398796
ENSGALG00010003344	ZFAND1	4.30617	4.87915	4.9799	8.31391	8.38718	7.14216	0.00199194	0.685719	up	zinc finger AN1-type containing 1 [Source:HGNC Symbol;Acc:HGNC:25858]	2	121087651	121096773
ENSGALG00010020126	NADK	62.1945	36.9831	22.9737	13.2181	17.3788	23.0809	0.00198487	-1.24352	down	NAD kinase [Source:NCBI gene (formerly Entrezgene);Acc:419403]	21	1956693	1989015
Gallus_gallus_newGene_5685		15.6098	71.5062	11.3975	11.8003	2.86641	8.33656	0.00198206	-2.13113	down		20	5513169	5514215
ENSGALG00010008028	KCNK7	5.47595	3.77704	9.87089	1.78513	3.09563	2.86004	0.00197511	-1.36977	down	potassium two pore domain channel subfamily K member 1 [Source:HGNC Symbol;Acc:HGNC:6272]	3	38350948	38381094
ENSGALG00010008418	TMEM245	8.3373	7.68777	8.06421	3.49085	4.92866	5.3612	0.00197457	-0.876603	down	transmembrane protein 245 [Source:HGNC Symbol;Acc:HGNC:1363]	2	83825664	83899571
ENSGALG00010021115	ALPL	24.731	6.81529	7.73916	6.88855	2.00017	1.90112	0.00197293	-1.95691	down	alkaline phosphatase, liver/bone/kidney [Source:NCBI gene (formerly Entrezgene);Acc:396317]	21	6585126	6593144
Gallus_gallus_newGene_11479		1.12687	3.09235	2.93302	4.14767	10.0094	6.12451	0.00197172	1.51719	up		4	52438341	52486321
ENSGALG00010009346	STC2	5.42192	1.60044	2.30593	0.982339	1.00053	1.04028	0.00196894	-1.68985	down	stanniocalcin 2 [Source:HGNC Symbol;Acc:HGNC:11374]	13	8841306	8851813
ENSGALG00010004003	HNRNPDL	94.8082	98.1018	84.4799	74.3727	48.5374	47.6326	0.00196046	-0.784328	down	heteroous nuclear ribonucleoprotein D like [Source:NCBI gene (formerly Entrezgene);Acc:422601]	4	45981962	45986297
ENSGALG00010008358	HPF1	46.0005	55.0847	37.6956	68.966	80.9205	85.5418	0.00195385	0.700179	up	histone PARylation factor 1 [Source:HGNC Symbol;Acc:HGNC:26051]	4	24923908	24933801
ENSGALG00010029235	TRIM37	38.6898	50.1694	49.8315	66.8258	84.4337	86.3196	0.00194586	0.703591	up	tripartite motif containing 37 [Source:NCBI gene (formerly Entrezgene);Acc:417628]	19	7635751	7671795
ENSGALG00010014922	MAN1A1	15.6513	7.30707	9.18622	4.41017	5.70982	5.6401	0.0019418	-1.10866	down	mannosidase alpha class 1A member 1 [Source:HGNC Symbol;Acc:HGNC:6821]	3	62133744	62278838
Gallus_gallus_newGene_10268		1308.38	1331.19	1327.4	993.283	594.374	588.014	0.0019406	-0.929563	down	uncharacterized protein LOC101750014 [Gallus gallus]	39	37588	43118
ENSGALG00010014655	FHL3	30.6614	26.6098	42.5652	23.2783	11.9318	9.8684	0.00193888	-1.21751	down	four and a half LIM domains 3 [Source:HGNC Symbol;Acc:HGNC:3704]	23	3852074	3877777
ENSGALG00010008407	GNAI1	33.3282	39.7258	45.8405	15.7667	26.0166	25.5102	0.00191308	-0.889069	down	G protein subunit alpha i1 [Source:NCBI gene (formerly Entrezgene);Acc:396368]	1	11577337	11612028
ENSGALG00010011222	RCL1	16.717	13.9096	13.5716	8.5433	12.9533	12.7948	0.00190594	-0.622662	down	RNA terminal phosphate cyclase like 1 [Source:HGNC Symbol;Acc:HGNC:17687]	Z	27896635	27937669
ENSGALG00010014992	ARL15	11.0266	8.67248	8.77254	3.63304	5.52919	6.3342	0.00189153	-0.953155	down	ADP ribosylation factor like GTPase 15 [Source:HGNC Symbol;Acc:HGNC:25945]	Z	16735174	16955040
ENSGALG00010019108	KDELR2	80.9276	68.5603	79.4576	53.632	52.5903	48.9095	0.00188274	-0.635525	down	KDEL endoplasmic reticulum protein retention receptor 2 [Source:NCBI gene (formerly Entrezgene);Acc:771927]	14	8802684	8814786
ENSGALG00010019979		0.575387	0.370074	0.436386	1.49051	2.63633	1.68562	0.00187754	1.95667	up	PREDICTED: proteoglycan 4-like [Branchiostoma belcheri]	4	8761775	8863779
ENSGALG00010022400	NHLRC2	8.75395	7.22787	4.90073	2.61802	3.29669	4.17024	0.00187602	-1.19836	down	NHL repeat containing 2 [Source:NCBI gene (formerly Entrezgene);Acc:423903]	6	28356602	28394416
ENSGALG00010013514	LMBRD2	4.15954	3.5776	3.66556	0.792773	1.77323	2.06932	0.00187599	-1.36599	down	LMBR1 domain containing 2 [Source:NCBI gene (formerly Entrezgene);Acc:429640]	Z	11493235	11530963
ENSGALG00010019123	PLEKHO2	14.0223	8.16024	8.29008	6.53652	3.77689	4.68604	0.00186556	-1.1025	down	pleckstrin homology domain containing O2 [Source:HGNC Symbol;Acc:HGNC:30026]	10	17681806	17708196
ENSGALG00010009744	DAPK1	6.14339	4.58054	3.71176	2.64752	2.47944	2.60842	0.00186479	-0.959288	down	death-associated protein kinase 1 [Source:NCBI gene (formerly Entrezgene);Acc:431670]	Z	41891790	41988688
ENSGALG00010027698	FAM120C	53.8379	47.2499	39.9885	20.7663	31.7407	31.1964	0.00186175	-0.829379	down	family with sequence similarity 120A [Source:HGNC Symbol;Acc:HGNC:13247]	12	6569002	6620225
Gallus_gallus_newGene_7910		7.18343	16.5822	4.74468	23.7616	25.1991	26.8564	0.00185162	1.36213	up		1	68255103	68269139
ENSGALG00010018665	IL13RA2	4.99182	0.833346	5.14902	0.803116	0.767929	0.957477	0.00184484	-2.14461	down	interleukin 13 receptor subunit alpha 2 [Source:NCBI gene (formerly Entrezgene);Acc:422219]	4	2790288	2810374
ENSGALG00010011343	PXDC1	6.38583	5.9765	6.22759	4.10002	2.30234	3.58902	0.00182036	-0.96787	down	PX domain containing 1 [Source:HGNC Symbol;Acc:HGNC:21361]	2	65803173	65826775
ENSGALG00010028447	OLFM1	11.7185	11.4776	23.1409	7.65385	7.27419	8.44322	0.00181919	-1.06778	down	olfactomedin 1 [Source:NCBI gene (formerly Entrezgene);Acc:395535]	17	8207491	8234959
ENSGALG00010010984	MAT1A	2.19873	1.95393	5.77017	1.26166	1.07891	0.981301	0.00181258	-1.65088	down	methionine adenosyltransferase 1A [Source:NCBI gene (formerly Entrezgene);Acc:423628]	6	5108453	5125507
Gallus_gallus_newGene_1409		0.187597	0.377446	0.861044	0.677032	3.40085	1.9413	0.00180512	2.04071	up		17	5137659	5149429
ENSGALG00010013614	ATRX	12.6611	10.7625	8.21098	2.04705	5.17562	6.24793	0.00180377	-1.29692	down	ATRX chromatin remodeler [Source:HGNC Symbol;Acc:HGNC:886]	4	12767523	12844557
ENSGALG00010003035	DGAT2	63.6906	83.7496	60.1317	117.891	112.623	107.444	0.00180169	0.642865	up	diacylglycerol O-acyltransferase 2 [Source:HGNC Symbol;Acc:HGNC:16940]	1	195692337	195708590
ENSGALG00010024959	AGXT	0.591305	1.2415	0.964428	4.88945	0.948369	5.8402	0.0018014	1.99526	up	alanine--glyoxylate and serine--pyruvate aminotransferase [Source:HGNC Symbol;Acc:HGNC:341]	9	4533098	4537738
ENSGALG00010001897	TLR7	8.64497	4.57954	3.85225	3.42958	0.586218	1.6626	0.00180005	-1.56951	down	toll like receptor 7 [Source:NCBI gene (formerly Entrezgene);Acc:418638]	1	123560512	123568139
Gallus_gallus_newGene_10085		1.28863	0.837241	1.14138	0.507294	0.394682	0.480919	0.00179964	-1.3162	down	ryanodine receptor hypothetical protein [Limosa lapponica baueri]	33	89296	97665
ENSGALG00010010890	NOL12	18.224	19.8017	22.7621	35.9503	34.1846	32.0049	0.00179584	0.620592	up	nucleolar protein 12 [Source:HGNC Symbol;Acc:HGNC:28585]	1	51190705	51203699
ENSGALG00010018012	DVL1	10.9022	10.4009	10.4133	7.64769	6.26518	7.30766	0.00179272	-0.652269	down	dishevelled segment polarity protein 1 [Source:HGNC Symbol;Acc:HGNC:3084]	21	2267282	2332882
ENSGALG00010017671	ANTXR1	18.582	12.3365	14.2081	11.3912	8.12511	8.43226	0.0017918	-0.671301	down	ANTXR cell adhesion molecule 1 [Source:HGNC Symbol;Acc:HGNC:21014]	22	201511	297638
Gallus_gallus_newGene_6916		6.7718	7.71038	7.76133	13.6247	11.2355	12.0897	0.00179157	0.693944	up	periphilin-1-like isoform X2 [Gallus gallus]	26	5014684	5026389
ENSGALG00010005360	CAMK1D	8.64104	5.40409	8.42782	4.77449	3.53262	2.29308	0.00179081	-1.21481	down	calcium/calmodulin dependent protein kinase ID [Source:HGNC Symbol;Acc:HGNC:19341]	1	6978139	7202455
ENSGALG00010023078	TAGLN	208.606	160.827	666.415	83.0337	14.3535	24.9369	0.00179054	-3.16957	down	transgelin [Source:NCBI gene (formerly Entrezgene);Acc:396490]	24	5262058	5265716
ENSGALG00010007965	EGLN1	28.5911	27.0512	29.5044	18.5387	19.6534	20.7014	0.00178857	-0.603392	down	egl-9 family hypoxia inducible factor 1 [Source:HGNC Symbol;Acc:HGNC:1232]	3	39396712	39426817
ENSGALG00010012821	ZBTB33	15.2557	11.7279	11.6235	7.25073	9.00639	7.5763	0.00178039	-0.775795	down	zinc finger and BTB domain containing 33 [Source:NCBI gene (formerly Entrezgene);Acc:422367]	4	16431174	16439945
ENSGALG00010010572	AQP3	23.6613	19.9065	17.49	35.365	43.9322	31.8619	0.00177582	0.792236	up	aquaporin 3 (Gill blood group) [Source:HGNC Symbol;Acc:HGNC:636]	Z	7642461	7656709
ENSGALG00010016964	MAML1	8.59824	6.8956	5.34364	2.97343	3.67171	4.43411	0.00176534	-0.981485	down	mastermind like transcriptional coactivator 1 [Source:HGNC Symbol;Acc:HGNC:13632]	13	13120369	13139714
ENSGALG00010008422	EXO1	14.0176	20.0819	15.048	24.1482	29.3114	36.2884	0.00176364	0.806532	up	exonuclease 1 [Source:NCBI gene (formerly Entrezgene);Acc:421505]	3	35410626	35428441
ENSGALG00010005194	LOC112531052	0.228855	0.170199	0.08931	0.579201	1.17298	0.6338	0.00175906	2.16902	up	cingulin-like	31	547812	588581
ENSGALG00010013005	SLC40A1	40.5269	36.8649	28.4049	23.257	20.667	22.4691	0.0017554	-0.698622	down	solute carrier family 40 member 1 [Source:NCBI gene (formerly Entrezgene);Acc:423984]	7	417292	456241
Gallus_gallus_newGene_5721		0.653872	0.716753	1.06196	0.380937	0.16376	0.264763	0.00175358	-1.6526	down		20	6860223	6868710
ENSGALG00010019878	MCFD2	29.453	27.3856	26.7834	18.742	18.8545	20.0854	0.00175024	-0.606977	down	multiple coagulation factor deficiency 2 [Source:NCBI gene (formerly Entrezgene);Acc:421413]	3	26623295	26628440
ENSGALG00010010080	CDC42EP3	3.12478	4.73922	2.9417	2.59993	2.3059	2.50746	0.00174218	-0.837079	down	CDC42 effector protein 3 [Source:HGNC Symbol;Acc:HGNC:16943]	3	31434523	31480794
ENSGALG00010011950	PDXK	33.5116	16.9199	22.3084	11.6434	13.1531	13.9392	0.00174004	-0.990238	down	pyridoxal (pyridoxine, vitamin B6) kinase [Source:NCBI gene (formerly Entrezgene);Acc:418549]	1	110146949	110191346
ENSGALG00010010439	HGF	10.3864	4.88224	4.81937	3.20641	3.2395	2.91558	0.00173818	-1.18349	down	hepatocyte growth factor [Source:NCBI gene (formerly Entrezgene);Acc:395941]	1	10859559	10922301
ENSGALG00010017458		14.229	19.2152	17.2454	24.45	35.9672	31.8239	0.00171286	0.798851	up	UPF0488 protein C8orf33 homolog [Lingula anatina]	14	13885388	13890758
ENSGALG00010025348	HIPK1	17.4615	14.9339	12.3859	2.37921	7.31715	8.39947	0.00170545	-1.38359	down	homeodomain interacting protein kinase 1 [Source:HGNC Symbol;Acc:HGNC:19006]	26	3817868	3839089
ENSGALG00010018053	DIAPH2	18.145	17.8716	14.8561	7.72213	11.2244	12.9898	0.00170408	-0.760073	down	diaphanous related formin 2 [Source:NCBI gene (formerly Entrezgene);Acc:374040]	4	5752260	5912185
ENSGALG00010020342	CPPED1	10.3734	11.3843	7.2521	3.80323	6.01898	5.25254	0.00170194	-1.00172	down	calcineurin like phosphoesterase domain containing 1 [Source:NCBI gene (formerly Entrezgene);Acc:416418]	14	265843	314014
ENSGALG00010003768	ARSJ	6.76776	4.8425	7.14762	3.55054	3.0154	3.18559	0.00169191	-1.02029	down	arylsulfatase family member J [Source:HGNC Symbol;Acc:HGNC:26286]	4	55963443	56002551
ENSGALG00010010006	PPARGC1A	0.476682	0.623651	0.664893	0.26266	0.153828	0.209594	0.00168937	-1.55914	down	PPARG coactivator 1 alpha [Source:NCBI gene (formerly Entrezgene);Acc:422815]	4	73565875	73631418
ENSGALG00010005104	ENPP3	3.01663	1.94605	2.88414	1.17991	1.43726	0.70729	0.00168905	-1.31593	down	ectonucleotide pyrophosphatase/phosphodiesterase 3 [Source:HGNC Symbol;Acc:HGNC:3358]	3	56920307	56955399
ENSGALG00010003471	ADI1	22.565	20.2681	19.7122	15.2479	12.8092	12.1103	0.00167781	-0.711197	down	acireductone dioxygenase 1 [Source:NCBI gene (formerly Entrezgene);Acc:421918]	3	93371438	93378786
ENSGALG00010017136	NPW	2.21211	2.49185	3.35571	0.761605	0.264905	0.373178	0.00166361	-2.54634	down	neuropeptide W	14	6230560	6232162
ENSGALG00010024908		32.6744	43.3843	37.2254	72.9648	58.7258	58.5927	0.0016621	0.682643	up		15	5222492	5228246
ENSGALG00010005879	FAM107B	10.2258	8.86658	5.32884	5.19828	3.13659	2.83094	0.00165099	-1.18781	down	family with sequence similarity 107 member B [Source:HGNC Symbol;Acc:HGNC:23726]	1	7880749	7943999
ENSGALG00010023821	KANK4	9.63874	7.4308	11.5536	6.60207	3.08848	3.25721	0.001646	-1.23255	down	KN motif and ankyrin repeat domains 4 [Source:HGNC Symbol;Acc:HGNC:27263]	8	27148947	27167017
ENSGALG00010019399	CD93	18.4586	11.4391	13.7908	9.63263	2.90109	3.84577	0.00164368	-1.49692	down	CD248 molecule [Source:NCBI gene (formerly Entrezgene);Acc:421234]	3	3506465	3508833
ENSGALG00010016939	FAM234A	81.9265	101.241	84.5182	133.239	136.032	151.175	0.00164198	0.5858	up	family with sequence similarity 234 member A [Source:HGNC Symbol;Acc:HGNC:14163]	14	12250476	12269264
ENSGALG00010019239	CYTH3	14.5447	10.6768	10.6924	7.64246	6.58282	7.50389	0.00163348	-0.800353	down	cytohesin 3 [Source:HGNC Symbol;Acc:HGNC:9504]	14	8869023	8919999
ENSGALG00010015946	TLE4	12.5594	8.10823	8.3033	5.08366	6.17612	4.77926	0.001632	-0.942827	down	transducin like enhancer of split 4 [Source:NCBI gene (formerly Entrezgene);Acc:374080]	Z	39093425	39200873
ENSGALG00010002586	GPR63	1.6554	2.27484	1.70026	0.685236	1.0501	0.941385	0.0016317	-1.03346	down	G protein-coupled receptor 63 [Source:HGNC Symbol;Acc:HGNC:13302]	3	72388072	72476884
ENSGALG00010010623	SMAD2	25.2712	17.3588	14.4723	7.77168	11.7295	12.2055	0.00163025	-0.953652	down	SMAD family member 2 [Source:NCBI gene (formerly Entrezgene);Acc:395247]	Z	1844071	1885827
ENSGALG00010019804	ELFN1	0.446864	0.467167	0.264725	0.041139	0.119329	0.117965	0.00162264	-2.138	down	extracellular leucine rich repeat and fibronectin type III domain containing 1 [Source:HGNC Symbol;Acc:HGNC:33154]	14	2659634	2748656
Gallus_gallus_newGene_13931		2.58927	5.33844	4.64644	7.89179	10.3416	10.2321	0.00161216	1.18337	up		6	4392120	4702982
Gallus_gallus_newGene_1572		0.842188	0.446863	0.862564	1.95313	2.33273	3.10995	0.00158164	1.59982	up		8	10787330	10790013
ENSGALG00010024863	LMOD1	10.8238	10.3697	24.9593	8.82589	2.8959	4.59794	0.00158146	-1.5793	down	leiomodin 1 [Source:HGNC Symbol;Acc:HGNC:6647]	26	1160196	1169820
ENSGALG00010023603	C1S	29.1568	18.9845	29.1681	17.8827	11.526	10.2305	0.00156442	-1.04393	down	complement C1s [Source:NCBI gene (formerly Entrezgene);Acc:418294]	1	77328131	77337580
ENSGALG00010011349	AKAP17B	9.99067	7.51207	7.59451	5.57311	4.43291	4.80535	0.00155664	-0.83612	down	A kinase anchor protein 17B	4	16553320	16562876
ENSGALG00010012361	WIF1	23.2255	8.13984	0.856707	1.1999	1.4816	2.88221	0.00153424	-2.61296	down	WNT inhibitory factor 1 [Source:NCBI gene (formerly Entrezgene);Acc:417831]	1	34008783	34051762
ENSGALG00010029201	PIGS	30.4265	33.6233	35.1082	73.8101	48.4396	55.2256	0.00153371	0.769206	up	phosphatidylinositol glycan anchor biosynthesis class S [Source:HGNC Symbol;Acc:HGNC:14937]	19	6217075	6221432
ENSGALG00010026001	ANKS1A	6.00855	5.06971	5.1615	2.84525	3.17426	3.42155	0.00153248	-0.773167	down	ankyrin repeat and sterile alpha motif domain containing 1A [Source:HGNC Symbol;Acc:HGNC:20961]	26	4227690	4312478
ENSGALG00010002247	RFTN1	19.288	11.1654	14.9825	8.17285	7.23057	9.34901	0.00151019	-0.958884	down	raftlin, lipid raft linker 1 [Source:NCBI gene (formerly Entrezgene);Acc:395109]	2	34224804	34318919
ENSGALG00010021572	MYL9	165.042	147.399	438.125	138.273	58.6789	80.6383	0.00150451	-1.51323	down	myosin, light chain 9, regulatory [Source:NCBI gene (formerly Entrezgene);Acc:396215]	20	795086	801859
ENSGALG00010021841	CENPT	16.9828	23.8364	16.148	32.2344	36.8745	31.4672	0.00150449	0.757448	up	centromere protein T [Source:NCBI gene (formerly Entrezgene);Acc:415654]	11	893647	910199
ENSGALG00010007183	VOPP1	3.92368	4.16992	3.02816	6.09653	6.75536	6.94671	0.00150185	0.769696	up	VOPP1 WW domain binding protein [Source:HGNC Symbol;Acc:HGNC:34518]	2	51648556	51747264
ENSGALG00010005277	IPCEF1	2.91835	1.85782	0.578174	0.18902	0.381853	0.480243	0.00149978	-2.35323	down	interaction protein for cytohesin exchange factors 1	3	49760756	49820696
ENSGALG00010018516	LRRN4	12.1346	7.62305	11.2417	6.8126	4.24306	5.0975	0.00149435	-1.02021	down	leucine rich repeat neuronal 4 [Source:HGNC Symbol;Acc:HGNC:16208]	3	15015570	15025529
ENSGALG00010001380	SCRN1	5.12179	6.35513	5.42714	8.81404	11.82	12.434	0.00149022	0.81422	up	secernin 1 [Source:HGNC Symbol;Acc:HGNC:22192]	2	33770637	33807339
ENSGALG00010020142	SLC35E2B	19.588	15.4857	13.3571	8.8383	7.46967	10.9852	0.00147823	-0.899681	down	solute carrier family 35 member E2B [Source:NCBI gene (formerly Entrezgene);Acc:419405]	21	1998442	2007247
ENSGALG00010023202	PID1	17.0712	11.1136	22.7356	10.7865	6.21293	4.76393	0.00147158	-1.30988	down	phosphotyrosine interaction domain containing 1 [Source:NCBI gene (formerly Entrezgene);Acc:424787]	9	9511158	9590563
ENSGALG00010026320	GGT5	22.285	17.4232	16.9794	12.2434	9.78629	10.1859	0.00146246	-0.950303	down	gamma-glutamyltransferase 5	15	8361094	8381041
ENSGALG00010018834	SAMD4A	21.3305	15.9413	19.4884	12.7712	8.92452	11.7247	0.00145605	-0.843203	down	sterile alpha motif domain containing 4A [Source:HGNC Symbol;Acc:HGNC:23023]	5	55962221	56030614
ENSGALG00010000783	DAP	69.1075	80.8641	49.7498	34.4796	19.9768	16.0762	0.00145427	-2.08833	down	death associated protein [Source:NCBI gene (formerly Entrezgene);Acc:420923]	2	77781955	77832702
Gallus_gallus_newGene_11057		12.2334	7.95369	9.33127	6.73276	4.27754	3.59104	0.00145064	-1.0948	down	uncharacterized protein LOC112532278 [Gallus gallus]	4	29352815	29357391
ENSGALG00010013332	LUM	65.3313	50.8796	106.45	49.4771	18.2525	18.7215	0.0014477	-1.4469	down	lumican [Source:NCBI gene (formerly Entrezgene);Acc:417891]	1	44041576	44054368
ENSGALG00010023194	MRC2	47.5876	32.2582	45.45	30.1086	14.7022	18.3224	0.00144729	-1.06919	down	mannose receptor C type 2 [Source:HGNC Symbol;Acc:HGNC:16875]	27	2056231	2080484
ENSGALG00010014614	GHR	9.77898	6.87106	5.93977	4.55241	3.18252	4.04211	0.0014419	-1.01435	down	growth hormone receptor [Source:NCBI gene (formerly Entrezgene);Acc:408184]	Z	13962276	14094487
ENSGALG00010024367	KCNA6	1.44074	1.36447	1.56693	0.6422	0.844372	0.900886	0.00143953	-0.878199	down	potassium voltage-gated channel, shaker-related, subfamily, member 6	1	73837715	73896001
ENSGALG00010027306	GIMAP7L5	5.21452	2.1013	1.53827	0.710863	0.81338	1.1379	0.00143762	-1.80845	down	GTPase IMAP family member 7-like 5	2	989767	996077
Gallus_gallus_newGene_4326		12.5632	19.0755	14.4523	22.1595	34.2023	32.9309	0.00143695	0.89027	up		2	99367090	99391368
ENSGALG00010012749	RGS4	2.55518	1.5847	13.9236	2.19985	0.501542	1.82776	0.00143375	-2.42738	down	regulator of G-protein signaling 4 [Source:NCBI gene (formerly Entrezgene);Acc:378901]	8	3591779	3692084
ENSGALG00010011441	CD99L2	19.9174	16.1836	20.3221	13.2167	10.3874	9.90031	0.00143301	-0.806343	down	CD99 molecule like 2 [Source:HGNC Symbol;Acc:HGNC:18237]	4	17640180	17657429
ENSGALG00010006538	TEK	8.08703	4.56782	6.61274	3.84437	2.39872	2.71046	0.00141693	-1.1777	down	TEK receptor tyrosine kinase [Source:HGNC Symbol;Acc:HGNC:11724]	Z	69139769	69176902
Gallus_gallus_newGene_14984		2.6385	5.01719	5.24299	9.05841	8.95721	9.36352	0.00141639	1.0833	up		7	16746108	16777282
ENSGALG00010009344	ENPP2	16.3766	16.063	21.3482	12.856	10.2428	9.02285	0.00141177	-0.82329	down	ectonucleotide pyrophosphatase/phosphodiesterase 2 [Source:NCBI gene (formerly Entrezgene);Acc:420361]	2	135527662	135599161
ENSGALG00010025862	PTCH2	4.29507	2.38846	1.81691	1.38102	0.602625	1.01114	0.00140914	-1.58108	down	patched 2 [Source:HGNC Symbol;Acc:HGNC:9586]	8	20486669	20501961
ENSGALG00010029207	SPAG5	25.7491	31.2249	21.1985	48.6207	47.5156	39.9187	0.0014078	0.73036	up	sperm associated antigen 5	19	6226823	6233860
ENSGALG00010002288	ANGPT2	48.3463	32.0545	19.2904	14.272	9.69278	19.1193	0.00139933	-1.28665	down	angiopoietin 2 [Source:NCBI gene (formerly Entrezgene);Acc:395610]	3	88275880	88322057
ENSGALG00010023266	RFWD3	23.7362	32.9333	28.6233	45.4985	47.8573	45.8303	0.0013886	0.642557	up	ring finger and WD repeat domain 3 [Source:HGNC Symbol;Acc:HGNC:25539]	11	1882597	1907329
ENSGALG00010023526	KNSTRN	25.0524	32.9353	30.2122	44.1294	56.2683	52.3355	0.00138583	0.725567	up	kinetochore-localized astrin/SPAG5 binding protein [Source:NCBI gene (formerly Entrezgene);Acc:426704]	5	973164	978458
ENSGALG00010020787	TMEM132C	1.60449	2.20791	3.14866	5.21693	6.68312	4.47607	0.00137545	1.16306	up	transmembrane protein 132C [Source:HGNC Symbol;Acc:HGNC:25436]	15	3826002	3977129
Gallus_gallus_newGene_14180		15.7142	22.406	36.6625	51.9216	63.8062	51.9033	0.00137399	1.08961	up		6	18241455	18252250
ENSGALG00010010666	C12orf75	5.93407	3.83763	4.99227	2.86957	0.89795	1.12676	0.00136754	-1.67322	down		1	54224898	54242577
ENSGALG00010022228	FUBP1	43.5451	42.246	35.5697	27.2299	28.6132	26.7264	0.00135691	-0.606972	down	far upstream element binding protein 1 [Source:NCBI gene (formerly Entrezgene);Acc:424551]	8	18579813	18617091
ENSGALG00010009213	DUS4L	11.3186	10.8955	10.7433	4.64342	4.22514	7.7615	0.00135112	-1.05517	down	dihydrouridine synthase 4 like [Source:HGNC Symbol;Acc:HGNC:21517]	1	14939187	14951508
ENSGALG00010014193	CARD10	4.00782	4.43735	4.20074	8.36705	9.13828	6.31959	0.00134617	0.832767	up	caspase recruitment domain family member 10 [Source:HGNC Symbol;Acc:HGNC:16422]	1	51263999	51292519
ENSGALG00010003227	PLAC8L1	1.92165	1.59974	3.95157	10.4156	5.45794	7.25256	0.00134589	1.54722	up	PLAC8 like 1 [Source:NCBI gene (formerly Entrezgene);Acc:770777]	4	46001245	46003266
ENSGALG00010018885	EFEMP1	60.2498	47.7379	58.2275	36.4092	29.2496	37.849	0.00134255	-0.75857	down	EGF containing fibulin extracellular matrix protein 1 [Source:HGNC Symbol;Acc:HGNC:3218]	3	330153	383963
ENSGALG00010018403	CCDC78	3.89674	6.39981	7.06259	10.5168	12.6796	14.6694	0.00132978	1.05952	up	coiled-coil domain containing 78 [Source:HGNC Symbol;Acc:HGNC:14153]	14	13192384	13206403
ENSGALG00010001166	TRIM59	5.86052	2.55355	2.6355	2.08358	1.5462	2.42169	0.00131125	-1.01026	down	tripartite motif containing 59 [Source:NCBI gene (formerly Entrezgene);Acc:425013]	9	21857731	21915461
ENSGALG00010007547	LOC100858777	6.37346	8.48017	2.67587	2.65161	2.09373	1.92956	0.00131071	-1.448	down	rhodopsin, GQ-coupled-like	3	31883047	31925027
ENSGALG00010028898	TNFSF15	7.38292	5.73344	5.98966	2.29568	3.34443	4.16256	0.00130995	-1.0354	down	tumor necrosis factor superfamily member 15 [Source:NCBI gene (formerly Entrezgene);Acc:417247]	17	3233312	3250122
ENSGALG00010002625	FHL5	29.4207	28.925	18.0456	15.3064	2.93816	6.87183	0.00130207	-1.67173	down	four and a half LIM domains 5 [Source:NCBI gene (formerly Entrezgene);Acc:421803]	3	72471853	72502953
ENSGALG00010017600	MXD4	19.3469	15.8062	15.3687	13.4214	7.08709	8.65175	0.00130051	-0.949646	down	MAX dimerization protein 4 [Source:NCBI gene (formerly Entrezgene);Acc:422890]	4	82351018	82388985
ENSGALG00010008247	FAM198B	11.9201	6.43736	8.96889	2.62521	3.95167	5.34527	0.00129798	-1.27408	down	golgi associated kinase 1B [Source:HGNC Symbol;Acc:HGNC:25312]	4	21215369	21230924
ENSGALG00010014114	ANXA1	38.9573	47.8239	40.7589	30.7163	12.8213	11.6915	0.00129053	-1.27628	down	annexin A1 [Source:NCBI gene (formerly Entrezgene);Acc:404271]	Z	36635449	36653087
ENSGALG00010024086	GABARAPL1	16.3768	16.6411	21.2089	12.2612	10.4631	11.0186	0.00128539	-0.751425	down	GABA type A receptor associated protein like 1 [Source:HGNC Symbol;Acc:HGNC:4068]	1	78459947	78469892
ENSGALG00010012041	ICOSLG	10.3597	5.65805	6.41155	4.5832	2.44099	4.03129	0.00128472	-1.27944	down	inducible T-cell costimulator ligand [Source:NCBI gene (formerly Entrezgene);Acc:395968]	1	110458982	110471879
ENSGALG00010001813	HOXA5	5.7911	8.05254	7.3127	4.52228	2.37261	2.79299	0.00128158	-1.19305	down	homeobox A5 [Source:NCBI gene (formerly Entrezgene);Acc:100858404]	2	32525265	32528034
ENSGALG00010007763	FZD4	18.5683	13.1141	19.4875	11.3363	4.66381	6.70275	0.00126939	-1.18725	down	frizzled class receptor 4 [Source:NCBI gene (formerly Entrezgene);Acc:373887]	1	188625443	188631412
ENSGALG00010009515	MBD5	7.61533	6.54112	5.60377	3.21204	3.70591	4.45066	0.0012681	-0.869026	down	methyl-CpG binding domain protein 5 [Source:HGNC Symbol;Acc:HGNC:20444]	7	34270204	34310167
Gallus_gallus_newGene_19333		3.02732	4.99827	0.686629	0.57318	0.195985	0.812881	0.00124777	-2.48717	down	uncharacterized protein LOC101750509 isoform X2 [Gallus gallus]	1	126305271	126314228
ENSGALG00010007642	ZNF318	6.61224	5.15535	4.63498	2.76896	3.2312	3.49182	0.00124744	-0.861883	down	zinc finger protein 318 [Source:HGNC Symbol;Acc:HGNC:13578]	3	30695598	30720970
ENSGALG00010018764	TMEM177	3.45708	3.59027	4.33165	7.3947	6.44931	6.05787	0.00124323	0.75718	up	transmembrane protein 177 [Source:HGNC Symbol;Acc:HGNC:28143]	7	24890953	24940590
ENSGALG00010029370	SRSF2	78.7791	72.8557	77.8811	47.0353	44.401	55.9831	0.00123762	-0.710277	down	serine and arginine rich splicing factor 2 [Source:NCBI gene (formerly Entrezgene);Acc:396195]	18	4866605	4867923
Gallus_gallus_newGene_17389		1.44132	1.56059	1.30666	0.612318	0.06038	0.143068	0.00123606	-2.36181	down		1	111060589	111073787
ENSGALG00010017094	SORBS2	10.351	9.87352	9.99355	5.77608	6.20029	7.50145	0.0012314	-0.740123	down	sorbin and SH3 domain containing 2 [Source:HGNC Symbol;Acc:HGNC:24098]	4	60615339	60810113
ENSGALG00010021714	TSPAN18	15.263	14.2577	13.2445	7.73852	8.50159	8.92533	0.00122714	-0.834771	down	tetraspanin 18 [Source:NCBI gene (formerly Entrezgene);Acc:395586]	5	21610211	21709855
ENSGALG00010005148	TTC39C	4.492	3.58203	3.17125	2.08558	1.86405	2.19787	0.00122296	-0.942489	down	tetratricopeptide repeat domain 39C [Source:HGNC Symbol;Acc:HGNC:26595]	2	102867238	102901178
ENSGALG00010009080	TLL1	8.03736	6.30806	3.50963	1.51244	2.23453	3.12652	0.00122108	-1.41247	down	tolloid like 1 [Source:NCBI gene (formerly Entrezgene);Acc:395441]	4	23527259	23661512
ENSGALG00010005118	PRTFDC1	16.0868	11.787	9.74579	5.08107	6.83455	7.10651	0.00121785	-1.0149	down	phosphoribosyl transferase domain containing 1 [Source:NCBI gene (formerly Entrezgene);Acc:420499]	2	16658969	16705592
Gallus_gallus_newGene_13586		1.09697	3.08584	3.09641	5.14908	6.89869	8.73448	0.00121496	1.55598	up		5	51963913	52152721
ENSGALG00010018672	PKDCCA	7.17999	10.6766	11.2143	5.97347	5.02616	5.12601	0.00120996	-0.916863	down	protein kinase domain containing, cytoplasmic [Source:HGNC Symbol;Acc:HGNC:25123]	3	23018782	23053299
ENSGALG00010020324	PLEKHH2	4.16744	3.05845	2.81713	1.93817	1.29943	1.82369	0.00120823	-1.09367	down	pleckstrin homology, MyTH4 and FERM domain containing H2 [Source:HGNC Symbol;Acc:HGNC:30506]	3	24828433	24881235
Gallus_gallus_newGene_8836		3.13967	11.8687	3.79195	16.7474	36.0727	12.3334	0.00120668	1.54822	up		3	62656346	62718309
ENSGALG00010018539	CHD2	11.1637	8.78958	7.95754	6.40305	5.21439	5.09978	0.00118512	-0.813582	down	chromodomain helicase DNA binding protein 2 [Source:NCBI gene (formerly Entrezgene);Acc:415507]	10	14631521	14684146
ENSGALG00010011325	NEIL2	24.0751	25.9153	47.8618	80.2653	73.3892	63.1952	0.00117963	1.0727	up	nei like DNA glycosylase 2 [Source:NCBI gene (formerly Entrezgene);Acc:422037]	3	107154798	107159123
Gallus_gallus_newGene_11157		3.05856	8.69537	2.03883	11.8187	22.3764	13.5843	0.00116692	1.70371	up		4	35082485	35087271
ENSGALG00010003850	PLA2G12A	9.67818	5.77248	6.82444	4.35898	1.59455	2.90274	0.00115892	-1.4104	down	phospholipase A2 group XIIA [Source:NCBI gene (formerly Entrezgene);Acc:772082]	4	57655495	57661579
ENSGALG00010015963	DIPK2A	14.6667	8.01092	7.12216	4.04203	3.16077	5.60181	0.00114225	-1.2814	down	divergent protein kinase domain 2A [Source:HGNC Symbol;Acc:HGNC:28490]	9	10582277	10596398
ENSGALG00010022269	CNTD1	1.30589	1.76266	1.52573	2.93051	4.36411	3.98134	0.00113573	1.23014	up	cyclin N-terminal domain containing 1 [Source:HGNC Symbol;Acc:HGNC:26847]	27	5049990	5054537
ENSGALG00010009361	LRRK2	2.68775	2.27581	1.93661	1.12325	1.12939	1.49109	0.00113229	-0.954311	down	leucine rich repeat kinase 2 [Source:NCBI gene (formerly Entrezgene);Acc:427844]	1	15193975	15257977
ENSGALG00010010693	KCNMB1	19.6303	12.9664	22.214	10.8252	2.08323	4.5553	0.00112369	-1.73139	down	potassium calcium-activated channel subfamily M regulatory beta subunit 1 [Source:NCBI gene (formerly Entrezgene);Acc:395301]	13	3422705	3431445
ENSGALG00010023375	ST14	13.3306	16.8047	11.4771	23.2459	23.1853	25.7077	0.00112277	0.731756	up	ST14 transmembrane serine protease matriptase [Source:HGNC Symbol;Acc:HGNC:11344]	24	1617766	1639298
ENSGALG00010002192	LOC396380	19.9099	21.945	18.0971	11.3404	10.5629	14.093	0.00111876	-0.806576	down	glutathione transferase	3	88043604	88050714
ENSGALG00010019257	SLC1A4	5.65067	3.91408	3.83753	1.57386	2.53001	2.43214	0.00110272	-1.10871	down	solute carrier family 1 member 4 [Source:HGNC Symbol;Acc:HGNC:10942]	3	10107344	10134186
ENSGALG00010015778	PABIR3	24.8417	23.0702	21.1018	16.6754	13.9142	13.5561	0.00110048	-0.716369	down	PABIR family member 3 [Source:NCBI gene (formerly Entrezgene);Acc:422237]	4	4036991	4050605
ENSGALG00010011447	LAMC1	112.034	80.4125	83.553	50.9281	47.32	64.239	0.00109619	-0.839397	down	laminin subunit gamma 1 [Source:HGNC Symbol;Acc:HGNC:6492]	8	7469610	7518936
ENSGALG00010017423	TMEM204	8.66442	5.54163	9.31611	4.80791	2.78569	3.48463	0.00108895	-1.16651	down	transmembrane protein 204 [Source:HGNC Symbol;Acc:HGNC:14158]	14	13768776	13797509
ENSGALG00010003176	PRAG1	12.0924	13.0982	14.3675	21.6598	20.4082	25.0094	0.00107839	0.691501	up	PEAK1 related, kinase-activating pseudokinase 1 [Source:HGNC Symbol;Acc:HGNC:25438]	4	49102611	49119624
ENSGALG00010006331	SMAD9	3.23142	2.40079	1.5739	1.00233	1.01097	0.893371	0.00106889	-1.41784	down	SMAD family member 9 [Source:NCBI gene (formerly Entrezgene);Acc:395543]	1	172257883	172286436
ENSGALG00010022485	ATF2	19.1676	14.631	13.355	8.20587	9.17775	9.78918	0.00106774	-0.863144	down	activating transcription factor 2 [Source:NCBI gene (formerly Entrezgene);Acc:395727]	7	16287693	16328342
ENSGALG00010022171	FOXP1	12.8958	8.89102	7.84532	4.34636	5.43027	7.00427	0.0010602	-0.917439	down	forkhead box P1 [Source:NCBI gene (formerly Entrezgene);Acc:416092]	12	16090592	16432202
ENSGALG00010025336	ADAM10	42.0857	27.7791	26.0293	14.1484	19.3976	18.6022	0.00105874	-0.954838	down	ADAM metallopeptidase domain 10 [Source:NCBI gene (formerly Entrezgene);Acc:374113]	10	6953528	6996039
ENSGALG00010024647	RPUSD4	20.0694	22.2747	24.8166	48.8307	37.3443	35.9332	0.00105608	0.779644	up	RNA pseudouridine synthase D4 [Source:HGNC Symbol;Acc:HGNC:25898]	24	363630	367117
ENSGALG00010021636	C1orf159	12.3578	16.1409	13.5853	22.6893	21.1862	22.9357	0.00104782	0.649463	up	chromosome 1 open reading frame 159 [Source:HGNC Symbol;Acc:HGNC:26062]	21	2640199	2655345
Gallus_gallus_newGene_15916		1.50453	0.505356	1.20594	6.39605	1.77088	2.89078	0.00103911	1.57715	up		9	104683845	104730883
ENSGALG00010001716	TRIL	4.41927	2.24295	2.58144	0.778425	1.55998	1.24332	0.00103392	-1.44576	down	TLR4 interactor with leucine rich repeats [Source:HGNC Symbol;Acc:HGNC:22200]	2	33427829	33432683
ENSGALG00010011883	HCFC2	11.4491	9.83949	8.19633	3.14135	5.93931	5.4821	0.00103211	-1.08449	down	host cell factor C2 [Source:HGNC Symbol;Acc:HGNC:24972]	1	54704829	54724934
ENSGALG00010014390	SPARC	740.319	527.5	795.914	495.026	224.139	219.204	0.00102806	-1.22236	down	secreted protein acidic and cysteine rich [Source:NCBI gene (formerly Entrezgene);Acc:386571]	13	12522257	12530597
ENSGALG00010020855	DNAL1	3.25179	3.11903	2.83031	1.58794	1.90222	1.6618	0.00102639	-0.905549	down	dynein axonemal light chain 1 [Source:NCBI gene (formerly Entrezgene);Acc:423246]	5	25674304	25688324
Gallus_gallus_newGene_9298		1.49974	1.33484	3.36597	4.3451	6.27632	8.0917	0.00101911	1.50161	up		3	79116716	79126701
ENSGALG00010003254	DGKH	1.29639	1.72433	0.88432	0.160678	0.331406	0.581008	0.00101447	-1.91787	down	diacylglycerol kinase eta [Source:HGNC Symbol;Acc:HGNC:2854]	1	166097153	166258887
ENSGALG00010016429		14.8074	23.646	21.1461	33.3639	39.3301	38.7792	0.00100823	0.840304	up	PREDICTED: extracellular tyrosine-protein kinase PKDCC-like [Branchiostoma belcheri]	5	47691232	47697925
ENSGALG00010020187	MMP23A	14.4636	11.3409	12.9694	9.68797	6.20451	7.56654	0.00100635	-0.878655	down	matrix metallopeptidase 23B [Source:HGNC Symbol;Acc:HGNC:7171]	21	2022546	2031788
ENSGALG00010003853		3.25713	1.99901	1.7364	1.24787	1.13061	1.12537	0.00100599	-1.07322	down	putative RNA-directed DNA polymerase from mobile element jockey-like [Apostichopus japonicus]	3	94734016	94750467
Gallus_gallus_newGene_10847		4.73149	7.47961	8.53622	12.8466	15.1576	15.5638	0.00100171	0.999261	up		4	21865823	21869821
ENSGALG00010011037	C8orf88	1.15239	1.29864	1.76066	4.8941	3.46213	3.2463	0.0010008	1.12273	up	chromosome 8 open reading frame 88 [Source:HGNC Symbol;Acc:HGNC:44672]	2	124302085	124318450
ENSGALG00010001153	TSHZ1	4.01916	2.56998	2.35444	1.41124	1.24622	1.53043	0.000998191	-1.17111	down	teashirt zinc finger homeobox 1 [Source:HGNC Symbol;Acc:HGNC:10669]	2	90958011	91012001
ENSGALG00010018267	ADPRHL2	12.9799	10.535	11.4842	19.0397	20.1676	23.1066	0.000992492	0.758199	up	ADP-ribosylhydrolase like 2 [Source:NCBI gene (formerly Entrezgene);Acc:419626]	23	4502293	4507722
ENSGALG00010012618	B3GALT2	0.195711	0.27707	0.329343	0.075007	0.11875	0.130931	0.00098595	-1.36618	down	beta-1,3-galactosyltransferase 2 [Source:HGNC Symbol;Acc:HGNC:917]	8	3433998	3472285
ENSGALG00010005150	ALCAM	12.8908	9.90309	8.41945	6.69154	5.52355	5.20766	0.000977615	-0.915031	down	activated leukocyte cell adhesion molecule [Source:NCBI gene (formerly Entrezgene);Acc:396092]	1	86750515	86867487
ENSGALG00010014980		408.691	134.795	302.62	117.905	76.4833	143.188	0.000974013	-1.414	down	PREDICTED: SPARC-like [Branchiostoma belcheri]	1	140298489	140299899
Gallus_gallus_newGene_2278		1.30592	0.325636	4.13756	0.191007	0.078861	0.786657	0.000960954	-2.87169	down		2	9717569	9736840
ENSGALG00010015122		5.01074	4.87245	6.04882	2.18687	3.42533	2.68033	0.000954385	-1.01108	down		13	13738227	13888961
ENSGALG00010006205	CGGBP1	6.83886	4.08041	4.78621	2.17433	3.47844	2.9216	0.000952997	-0.833602	down	CGG triplet repeat binding protein 1 [Source:HGNC Symbol;Acc:HGNC:1888]	1	88987423	88999815
ENSGALG00010016750	SYTL4	6.35553	7.80628	7.43449	12.975	12.0998	12.2728	0.000949146	0.721709	up	synaptotagmin like 4 [Source:HGNC Symbol;Acc:HGNC:15588]	4	5119501	5126410
ENSGALG00010021429	MED8	36.0476	48.3193	34.6174	67.9187	75.3583	62.7347	0.000942815	0.726431	up	mediator complex subunit 8 [Source:NCBI gene (formerly Entrezgene);Acc:424565]	8	19395904	19405964
ENSGALG00010019289	FKBP9	75.9034	65.4193	32.9719	24.8046	23.3967	33.6973	0.000935298	-1.15815	down	FK506 binding protein 9 [Source:NCBI gene (formerly Entrezgene);Acc:395652]	2	47918088	47933984
ENSGALG00010000717	NDFIP2	24.3162	17.1077	19.014	14.0588	9.94141	9.82032	0.000932591	-0.921313	down	Nedd4 family interacting protein 2 [Source:NCBI gene (formerly Entrezgene);Acc:418803]	1	152976797	153023783
ENSGALG00010001738	PUDP	3.02903	2.62189	3.51555	1.4952	1.45212	1.75392	0.000922518	-1.0338	down	pseudouridine 5'-phosphatase [Source:HGNC Symbol;Acc:HGNC:16818]	1	126617099	126679647
ENSGALG00010020935	BRI3BP	36.382	36.0494	38.3039	16.2855	23.6939	24.7021	0.000918146	-0.845384	down	BRI3 binding protein [Source:NCBI gene (formerly Entrezgene);Acc:416812]	15	4506860	4510258
ENSGALG00010024696	TRADD	6.72491	4.46198	4.08103	2.97714	2.48958	1.95812	0.000917109	-1.1163	down	TNFRSF1A associated via death domain [Source:HGNC Symbol;Acc:HGNC:12030]	11	2463117	2477435
ENSGALG00010010577	PBX1	41.4359	34.5434	46.5439	27.0711	15.586	22.7519	0.000907	-0.971468	down	PBX homeobox 1 [Source:NCBI gene (formerly Entrezgene);Acc:395505]	8	5204841	5328852
ENSGALG00010020194	PRICKLE2	6.85971	6.32304	6.51335	3.82647	2.42474	3.47815	0.000902364	-0.938674	down	prickle planar cell polarity protein 2 [Source:HGNC Symbol;Acc:HGNC:20340]	12	13817353	13907269
ENSGALG00010018895	SEPTIN7	101.96	81.2381	95.1748	57.0565	57.3742	63.9249	0.000895753	-0.719799	down	septin 7 [Source:NCBI gene (formerly Entrezgene);Acc:420741]	2	46822422	46895128
ENSGALG00010018452	SPSB3	36.6021	51.8684	48.7497	82.0755	87.6776	68.848	0.000889966	0.749529	up	splA/ryanodine receptor domain and SOCS box containing 3 [Source:HGNC Symbol;Acc:HGNC:30629]	14	13219909	13227210
ENSGALG00010027943	RAB43	11.7064	7.06036	7.42025	3.43952	4.75033	4.73014	0.00088992	-1.09524	down	RAB43, member RAS onco family [Source:NCBI gene (formerly Entrezgene);Acc:415970]	12	5274551	5289088
ENSGALG00010019283	NT5C3A	8.64912	9.09407	6.78891	4.28961	3.52359	4.6063	0.000880235	-0.9228	down	5'-nucleotidase, cytosolic IIIA [Source:NCBI gene (formerly Entrezgene);Acc:395080]	2	47889135	47913443
ENSGALG00010025182	PLA1A	1.9317	2.54414	1.59342	0.888592	0.457001	0.750616	0.000872541	-1.59166	down	phospholipase A1 member A [Source:HGNC Symbol;Acc:HGNC:17661]	1	80220946	80245001
ENSGALG00010012105	DONSON	3.60864	3.44042	4.61107	9.14405	10.3425	6.63395	0.000868733	1.08728	up	DNA replication fork stabilization factor DONSON [Source:HGNC Symbol;Acc:HGNC:2993]	1	105527678	105533327
ENSGALG00010014990	AGO1	8.6059	6.92123	7.04962	3.8096	4.65883	4.90203	0.000865706	-0.828233	down	argonaute 1, RISC catalytic component [Source:NCBI gene (formerly Entrezgene);Acc:428222]	23	4545990	4568771
ENSGALG00010002159	GALNT15	8.76685	6.00325	4.99045	3.01361	3.20444	3.95664	0.000862151	-1.05311	down	polypeptide N-acetylgalactosaminyltransferase 15 [Source:HGNC Symbol;Acc:HGNC:21531]	2	34160252	34185155
ENSGALG00010020117	AKAP13	15.5552	11.4402	9.81972	5.70408	6.69565	7.42902	0.000861825	-1.03707	down	A-kinase anchoring protein 13 [Source:HGNC Symbol;Acc:HGNC:371]	10	13988550	14179010
ENSGALG00010016940	FGFR3	14.4373	13.3581	10.9677	5.7891	7.81805	8.54789	0.000861735	-0.876368	down	fibroblast growth factor receptor 3 [Source:NCBI gene (formerly Entrezgene);Acc:396515]	4	82918128	82969683
ENSGALG00010024693	ANXA2	137.299	97.308	160.271	85.7975	27.4543	35.3955	0.000856107	-1.49253	down	annexin A2 [Source:NCBI gene (formerly Entrezgene);Acc:396297]	10	5101199	5126427
ENSGALG00010029627	PEX12	4.76754	6.3081	5.00766	9.81334	8.84235	9.83027	0.000855566	0.759268	up	peroxisomal biogenesis factor 12 [Source:HGNC Symbol;Acc:HGNC:8854]	19	4942805	4947855
Gallus_gallus_newGene_94		0.8178	0.949352	0.6373	1.88494	2.71644	1.98553	0.000853569	1.48618	up	hypothetical protein llap_13892 [Limosa lapponica baueri]	13	8986670	9033208
Gallus_gallus_newGene_2630		8.14689	6.90567	6.84194	0.302353	2.37274	2.80847	0.000853186	-2.06457	down		2	22604230	22618863
ENSGALG00010024132	AK4	55.1804	72.1978	60.8226	97.1703	103.369	104.6	0.000850312	0.632706	up	adenylate kinase 4	8	27949558	27961765
ENSGALG00010008443	RSFR	123.882	144.419	54.0988	56.968	10.3632	24.6971	0.000849745	-1.85948	down	leukocyte ribonuclease A-2 [Source:NCBI gene (formerly Entrezgene);Acc:423668]	6	9983399	9985134
ENSGALG00010016451	USP46	15.7429	13.0625	11.0088	3.66982	6.63404	7.97155	0.000848266	-1.29063	down	ubiquitin specific peptidase 46 [Source:HGNC Symbol;Acc:HGNC:20075]	4	65505954	65529640
ENSGALG00010007455	TRPC6	0.722345	0.455151	2.87679	0.216093	0.22536	0.24668	0.000844846	-2.58932	down	transient receptor potential cation channel subfamily C member 6 [Source:HGNC Symbol;Acc:HGNC:12338]	1	182867102	182984458
ENSGALG00010016915	PLOD2	69.1795	71.314	80.0964	29.449	44.2909	50.361	0.000841829	-0.905235	down	procollagen-lysine,2-oxoglutarate 5-dioxygenase 2 [Source:HGNC Symbol;Acc:HGNC:9082]	9	11168006	11218075
ENSGALG00010011313	RASSF9	2.40818	2.77146	1.64458	1.27486	1.28142	1.15312	0.000832732	-0.965228	down	Ras association domain family member 9 [Source:HGNC Symbol;Acc:HGNC:15739]	1	42175980	42212935
ENSGALG00010017695	FNDC5	23.9231	11.9649	13.8257	9.81887	5.34114	4.98418	0.000824043	-1.39021	down	fibronectin type III domain containing 5 [Source:NCBI gene (formerly Entrezgene);Acc:419667]	23	5641215	5653529
ENSGALG00010009266	PCDH7	1.79794	1.5109	1.53818	0.988392	0.751608	0.62465	0.000816469	-1.10995	down	protocadherin 7 [Source:HGNC Symbol;Acc:HGNC:8659]	4	71099454	71355312
ENSGALG00010010915	APP	147.494	102.426	118.415	83.9724	59.5927	69.1173	0.000812937	-0.870457	down	amyloid beta protein [Source:NCBI gene (formerly Entrezgene);Acc:374198]	1	102713376	102979763
ENSGALG00010005619	CELF2	10.4955	8.89679	8.81975	4.19126	4.51288	6.3111	0.000809789	-0.964913	down	CUGBP Elav-like family member 2 [Source:NCBI gene (formerly Entrezgene);Acc:374111]	1	6010280	6565885
ENSGALG00010006961	ZCCHC14	6.18434	6.83177	6.87322	4.35448	5.70487	3.91037	0.000808435	-0.785765	down	zinc finger CCHC-type containing 14 [Source:HGNC Symbol;Acc:HGNC:24134]	11	17454624	17496990
ENSGALG00010013394	DNMT3B	3.78973	6.10206	4.02515	13.2975	6.63278	13.8316	0.000807766	1.22047	up	DNA methyltransferase 3 beta [Source:NCBI gene (formerly Entrezgene);Acc:419287]	20	10592224	10605914
ENSGALG00010001373	IMPA2	8.31793	7.08983	7.47673	4.2403	2.10229	4.09748	0.000804855	-1.19644	down	inositol monophosphatase 2 [Source:HGNC Symbol;Acc:HGNC:6051]	2	96859519	96879609
ENSGALG00010020282	MAGI1	6.66277	7.13195	6.01097	3.59396	4.28893	4.24897	0.000802539	-0.764187	down	membrane associated guanylate kinase, WW and PDZ domain containing 1 [Source:HGNC Symbol;Acc:HGNC:946]	12	14182652	14474383
ENSGALG00010022891	NTM	2.30382	1.69276	2.14034	0.840062	0.713481	0.547541	0.000799561	-1.66961	down	neurotrimin [Source:NCBI gene (formerly Entrezgene);Acc:395450]	24	1865248	2164102
ENSGALG00010019021	LRR1	8.35215	13.8511	13.6152	25.875	22.8937	22.8698	0.000794185	0.935134	up	leucine rich repeat protein 1 [Source:HGNC Symbol;Acc:HGNC:19742]	5	57351927	57358326
ENSGALG00010003415	FOLR1	65.8304	79.3315	64.727	119.371	108.294	112.12	0.000789467	0.628375	up	folate receptor 1 [Source:NCBI gene (formerly Entrezgene);Acc:395638]	1	196040240	196043711
Gallus_gallus_newGene_8505		9.88093	13.1703	12.7721	7.74925	9.68064	11.9105	0.000788455	-0.752465	down		1	71022398	71295130
ENSGALG00010018968	GLI2	7.23599	6.64686	6.70017	4.49256	2.27577	3.59066	0.000784962	-1.04296	down	GLI family zinc finger 2 [Source:NCBI gene (formerly Entrezgene);Acc:395956]	7	25397053	25576378
ENSGALG00010022623	TOP1	31.2212	22.828	25.6503	17.8515	14.5426	14.8692	0.000783176	-0.822825	down	DNA topoisomerase I [Source:NCBI gene (formerly Entrezgene);Acc:396004]	20	5178189	5240540
Gallus_gallus_newGene_14499		1.69036	1.25253	2.11924	0.529652	0.845677	1.15996	0.000783147	-1.33767	down		6	30818198	30985600
ENSGALG00010011776	IL17RA	9.06043	7.20266	6.71747	5.12829	3.47329	4.14588	0.000782824	-0.920507	down	interleukin 17 receptor A [Source:NCBI gene (formerly Entrezgene);Acc:418158]	1	61665762	61687848
ENSGALG00010009073	PRKAR2B	2.31007	2.70001	3.96556	1.05437	1.45593	1.3503	0.00077943	-1.28615	down	protein kinase cAMP-dependent type II regulatory subunit beta [Source:HGNC Symbol;Acc:HGNC:9392]	1	14651967	14735269
Gallus_gallus_newGene_13050		2.12412	1.78742	1.35779	0.740305	0.887324	0.900242	0.000779186	-0.974715	down		5	32475902	32502628
ENSGALG00010002235	MXRA5	5.75142	4.68976	6.22247	3.7824	2.84721	2.96545	0.000773289	-0.872612	down	matrix remodeling associated 5 [Source:HGNC Symbol;Acc:HGNC:7539]	1	128434483	128453951
ENSGALG00010027269	CDC25A	34.563	55.5144	47.1567	77.9659	78.85	75.8898	0.000772014	0.735576	up	cell division cycle 25A [Source:NCBI gene (formerly Entrezgene);Acc:420375]	2	619357	633678
ENSGALG00010023636	PDE3B	7.34082	5.78516	4.63273	3.59255	2.25573	2.79615	0.000763888	-1.10609	down	phosphodiesterase 3B [Source:NCBI gene (formerly Entrezgene);Acc:423064]	5	10106193	10181776
ENSGALG00010015899	SMARCA1	21.3439	17.7747	17.9771	10.5003	11.0962	13.1191	0.000757187	-0.784365	down	SWI/SNF related, matrix associated, actin dependent regulator of chromatin, subfamily a, member 1 [Source:HGNC Symbol;Acc:HGNC:11097]	4	14273161	14301619
ENSGALG00010009567	NSD1	10.4135	7.1068	6.68675	4.5292	3.54698	4.87719	0.000743708	-0.978103	down	nuclear receptor binding SET domain protein 1 [Source:HGNC Symbol;Acc:HGNC:14234]	13	9821829	9875256
ENSGALG00010021521	TNFRSF4	1.15036	0.745524	0.855727	0.26511	0.272145	0.245289	0.000742349	-1.87667	down	TNF receptor superfamily member 4 [Source:NCBI gene (formerly Entrezgene);Acc:101751037]	21	2538652	2547414
ENSGALG00010024964	ITM2C	6.07877	10.2375	5.13007	2.18089	4.01259	2.77584	0.000742092	-1.31168	down	integral membrane protein 2C [Source:NCBI gene (formerly Entrezgene);Acc:424831]	9	5046218	5066337
ENSGALG00010013526	SIRPA	1.45232	1.73667	2.37886	7.79014	3.393	6.62837	0.000739388	1.53863	up	signal-regulatory protein alpha [Source:NCBI gene (formerly Entrezgene);Acc:419267]	20	10143771	10149564
ENSGALG00010007204	LANCL2	41.126	42.475	27.1588	56.4238	80.6028	85.552	0.000736205	1.0004	up	LanC like 2 [Source:HGNC Symbol;Acc:HGNC:6509]	2	51748595	51785440
ENSGALG00010019735	STARD9	3.6723	4.15622	2.98317	1.13859	1.68332	2.24634	0.000735824	-1.08125	down	StAR related lipid transfer domain containing 9	5	25264079	25362278
ENSGALG00010002379	NHS	5.61839	4.33673	5.18895	2.31058	1.93424	3.40452	0.00073211	-1.06019	down	NHS actin remodeling regulator [Source:HGNC Symbol;Acc:HGNC:7820]	1	121026325	121274674
ENSGALG00010021163	INHA	1.9491	1.01985	0.799906	0.207746	0.0323	0	0.000727642	-3.89062	down	inhibin alpha subunit [Source:NCBI gene (formerly Entrezgene);Acc:424197]	7	21678381	21680757
ENSGALG00010011067	TMTC2	4.63633	4.33596	4.01528	1.06267	2.01517	2.30488	0.000722071	-1.33661	down	transmembrane O-mannosyltransferase targeting cadherins 2 [Source:HGNC Symbol;Acc:HGNC:25440]	1	40911131	41150941
ENSGALG00010001860	RNF169	4.17885	2.94364	3.02599	1.26455	1.80889	1.54599	0.000718024	-1.21084	down	ring finger protein 169 [Source:HGNC Symbol;Acc:HGNC:26961]	1	194702989	194715867
ENSGALG00010023482	SOGA1	5.97571	4.33813	5.39597	3.33797	1.24999	1.59135	0.000714053	-1.42417	down	suppressor of glucose, autophagy associated 1 [Source:HGNC Symbol;Acc:HGNC:16111]	20	3043523	3063075
ENSGALG00010015788	TRPC1	10.6973	10.8892	9.00815	5.06309	5.43812	6.55041	0.000707787	-0.882483	down	transient receptor potential cation channel subfamily C member 1 [Source:NCBI gene (formerly Entrezgene);Acc:424776]	9	10199870	10222225
ENSGALG00010001533		0.957043	0.607708	1.01554	0.411409	0.362217	0.27531	0.000700753	-1.37411	down	putative RNA-directed DNA polymerase from mobile element jockey-like [Apostichopus japonicus]	9	23586279	23596873
ENSGALG00010026008	NRP2	53.2216	39.1657	45.1721	31.9389	15.3701	21.1915	0.000697841	-1.08744	down	neuropilin 2 [Source:NCBI gene (formerly Entrezgene);Acc:374157]	7	12280312	12361472
ENSGALG00010028357	SPPL2C	6.6812	4.82922	4.20826	2.24537	2.21719	3.38884	0.000696294	-1.13538	down	signal peptide peptidase like 2C [Source:NCBI gene (formerly Entrezgene);Acc:420056]	28	977898	1016506
Gallus_gallus_newGene_7191		11.6811	12.5734	14.1901	4.93091	6.6228	8.84796	0.00069615	-0.983293	down		1	65179485	65192953
ENSGALG00010018188	UBP1	26.266	22.8048	21.0637	16.001	14.0243	14.2919	0.00069224	-0.727295	down	upstream binding protein 1 [Source:HGNC Symbol;Acc:HGNC:12507]	2	44541519	44586676
ENSGALG00010016395	HHIPL1	18.7064	11.7398	20.9324	9.07766	7.41925	9.46746	0.000688141	-1.06421	down	HHIP like 1	5	47650813	47668229
ENSGALG00010009502	ARID5B	5.99513	5.09152	4.99723	3.50077	2.77547	2.92985	0.000686462	-0.830757	down	AT-rich interaction domain 5B [Source:NCBI gene (formerly Entrezgene);Acc:423661]	6	8955309	9064178
ENSGALG00010022574	ITPRIPL2	8.66336	5.28005	7.34393	3.17499	2.49827	3.55471	0.000683154	-1.28404	down	ITPRIP like 2 [Source:HGNC Symbol;Acc:HGNC:27257]	14	8476904	8478406
ENSGALG00010012015	LOC424014	57.1852	57.783	72.1336	124.887	124.035	95.6145	0.000675646	0.800517	up	putative methyltransferase	7	4616298	4620570
ENSGALG00010011413	ZBTB37	4.40545	4.38085	3.14125	0.812394	1.6958	1.92537	0.000674286	-1.49275	down	zinc finger and BTB domain containing 37 [Source:HGNC Symbol;Acc:HGNC:28365]	8	7401873	7411869
Gallus_gallus_newGene_4669		0.189119	0.43897	0.676021	2.2696	1.66677	2.60597	0.000670284	2.10778	up		2	111424043	111427206
ENSGALG00010014162	COL18A1	26.4142	13.4267	29.5678	14.0113	5.66737	6.90376	0.000665625	-1.47045	down	collagen, type XVIII, alpha 1 [Source:NCBI gene (formerly Entrezgene);Acc:373978]	7	6685006	6716102
ENSGALG00010005651	USP6NL	9.11615	9.02347	6.72028	4.00535	4.45257	5.52303	0.000663147	-0.908363	down	USP6 N-terminal like [Source:NCBI gene (formerly Entrezgene);Acc:419104]	1	6621627	6732020
ENSGALG00010001178	ZBTB5	3.43098	2.35239	2.48602	1.62176	1.70278	1.56	0.000661886	-0.939895	down	zinc finger and BTB domain containing 5 [Source:HGNC Symbol;Acc:HGNC:23836]	Z	85648081	85674626
Gallus_gallus_newGene_6376		0.151144	0.504332	0.317683	0.252384	3.3273	2.23284	0.000659352	2.97871	up		23	3779861	3821357
ENSGALG00010005829	NPAS3	1.99802	2.8583	1.84712	0.898965	1.29155	0.969046	0.000659038	-1.33348	down	neuronal PAS domain protein 3 [Source:HGNC Symbol;Acc:HGNC:19311]	5	34585423	35188148
ENSGALG00010009518	FGL2	44.5657	21.5537	17.0604	8.12615	11.679	13.391	0.000655688	-1.4044	down	fibrinogen like 2 [Source:NCBI gene (formerly Entrezgene);Acc:768821]	1	12974598	12980793
ENSGALG00010009451	ROR2	2.61672	2.19363	2.63643	1.467	1.17162	1.18273	0.000651676	-1.03918	down	receptor tyrosine kinase like orphan receptor 2 [Source:NCBI gene (formerly Entrezgene);Acc:769516]	Z	45080610	45235064
ENSGALG00010006078	SPATA13	5.03512	6.25856	6.03499	1.38218	2.82077	3.99614	0.000650237	-1.23588	down	spermatogenesis associated 13 [Source:HGNC Symbol;Acc:HGNC:23222]	1	177031045	177269476
ENSGALG00010007287	LOC124418405	31.7887	6.48939	6.39619	1.55997	5.19246	4.52036	0.000645696	-1.93963	down	uncharacterized LOC124418405	1	389282	409349
Gallus_gallus_newGene_82		0.520367	0.909756	0.884034	2.4602	1.71259	2.46616	0.000640118	1.36758	up		13	8615975	8617930
Gallus_gallus_newGene_12473		1.39787	1.83636	1.14131	3.22684	5.27367	4.46884	0.000639495	1.3835	up		5	3249156	3265277
ENSGALG00010007304	F5	8.47494	5.73098	4.4556	3.72345	1.41374	2.03646	0.000638865	-1.45289	down	coagulation factor V [Source:HGNC Symbol;Acc:HGNC:3542]	1	83863462	83901995
Gallus_gallus_newGene_16495		2.49934	1.19514	1.47108	3.5078	8.04322	4.54782	0.000636969	1.68787	up		9	21073418	21116859
ENSGALG00010005836	NEBL	4.19377	4.91795	3.61652	2.41161	2.54472	2.42979	0.000627002	-0.843313	down	nebulette [Source:NCBI gene (formerly Entrezgene);Acc:395148]	2	18032969	18327859
ENSGALG00010004872	KIAA0408	1.44541	1.60156	2.548	0.523176	0.771674	0.587675	0.000625722	-1.64208	down	KIAA0408 [Source:HGNC Symbol;Acc:HGNC:21636]	3	58787253	58799641
ENSGALG00010019820	BBOX1	9.24959	6.44052	5.86851	3.67687	3.04761	4.00803	0.000625683	-1.08218	down	gamma-butyrobetaine hydroxylase 1 [Source:HGNC Symbol;Acc:HGNC:964]	5	3711600	3749714
ENSGALG00010001195	ZNF608	4.78905	4.48238	3.17886	1.29443	1.80406	2.51275	0.000618927	-1.21622	down	zinc finger protein 608 [Source:HGNC Symbol;Acc:HGNC:29238]	Z	84328432	84437619
ENSGALG00010005265	DYNC2H1	1.89469	2.01074	1.51111	0.754125	1.03245	1.08638	0.000613217	-0.98082	down	dynein cytoplasmic 2 heavy chain 1 [Source:HGNC Symbol;Acc:HGNC:2962]	1	182080606	182220392
Gallus_gallus_newGene_2961		0.616033	0.398689	0.301374	0.115371	0.014436	0.042985	0.000606076	-2.88786	down		2	37811810	37819579
ENSGALG00010007663	ARFIP1	26.0918	21.1535	19.5509	13.4222	12.9668	14.1691	0.000601732	-0.794418	down	ADP ribosylation factor interacting protein 1 [Source:NCBI gene (formerly Entrezgene);Acc:770884]	4	33463463	33504253
ENSGALG00010008320	GPRIN3	7.06635	2.90767	4.1904	2.21584	1.84408	1.67103	0.000600751	-1.35859	down	GPRIN family member 3 [Source:HGNC Symbol;Acc:HGNC:27733]	4	34815506	34853143
ENSGALG00010024164	SNAP29	16.81	14.1053	12.7193	7.63287	7.74781	9.92912	0.000595623	-0.857502	down	synaptosome associated protein 29 [Source:NCBI gene (formerly Entrezgene);Acc:416766]	15	104273	113415
ENSGALG00010001298	DOCK4	4.99973	3.3516	2.46949	0.828886	1.61769	1.69043	0.000592871	-1.43645	down	dedicator of cytokinesis 4 [Source:HGNC Symbol;Acc:HGNC:19192]	1	27174683	27420022
ENSGALG00010010127	FAM13C	2.16122	1.36554	1.70964	0.514933	0.502737	0.650467	0.00058279	-1.77343	down	family with sequence similarity 13 member C [Source:HGNC Symbol;Acc:HGNC:19371]	6	1252900	1341720
ENSGALG00010001221	GRAMD3	10.4023	7.52615	9.73971	4.36804	4.01498	5.70548	0.000578943	-0.954644	down	GRAM domain containing 2B [Source:HGNC Symbol;Acc:HGNC:24911]	Z	83655107	83696339
ENSGALG00010029622	MMP28	5.51959	3.26915	3.79225	2.13688	1.46307	0.964833	0.000578582	-1.53869	down	matrix metallopeptidase 28 [Source:HGNC Symbol;Acc:HGNC:14366]	19	4854714	4864381
ENSGALG00010007092	DYNC1LI2	19.1743	19.755	19.2497	8.08248	10.5745	13.517	0.000573703	-0.914302	down	dynein cytoplasmic 1 light intermediate chain 2 [Source:NCBI gene (formerly Entrezgene);Acc:415793]	11	10998647	11027098
Gallus_gallus_newGene_7533		1.47803	1.89565	2.69774	0.853716	0.689292	0.527297	0.000573086	-1.61054	down		3	10804319	10823083
ENSGALG00010010356	STAB2	0.784057	0.592482	1.20059	0.378447	0.204906	0.30031	0.000572164	-1.61707	down	stabilin 2 [Source:HGNC Symbol;Acc:HGNC:18629]	1	54816115	54894245
Gallus_gallus_newGene_14021		2.65282	4.25863	4.61304	6.47227	10.3563	19.7511	0.00056896	1.55143	up		6	10548900	10563995
ENSGALG00010013828	PTN	6.05219	4.67787	4.96691	2.64507	3.76896	2.24901	0.000566668	-0.999745	down	pleiotrophin [Source:NCBI gene (formerly Entrezgene);Acc:418125]	1	57693551	57782583
ENSGALG00010004583	XKR4	5.8162	6.22696	2.89634	1.05881	2.15763	2.22187	0.000560706	-1.51796	down	XK related 4 [Source:HGNC Symbol;Acc:HGNC:29394]	2	110460590	110683617
ENSGALG00010013320	CALCRL	7.94786	5.30587	4.73787	2.28633	2.46831	3.59032	0.000559762	-1.19178	down	calcitonin receptor like receptor [Source:NCBI gene (formerly Entrezgene);Acc:423990]	7	1170101	1236978
ENSGALG00010005679	TMEM45A	1.99416	0.884286	2.03912	0.641884	0.187739	0.420492	0.000559434	-2.05791	down	transmembrane protein 45B [Source:NCBI gene (formerly Entrezgene);Acc:418389]	1	85169390	85189818
ENSGALG00010017400	GPC4	23.6522	23.5763	22.3145	16.8619	12.7978	14.1004	0.000558964	-0.764297	down	glypican 4 [Source:HGNC Symbol;Acc:HGNC:4452]	4	3726072	3789711
Gallus_gallus_newGene_14336		5.78981	6.56033	1.90199	1.63451	1.76253	1.65357	0.000554881	-1.53551	down		6	95089545	95263063
ENSGALG00010025708	HOXC8	11.9625	11.6575	9.29138	6.59632	4.0636	4.7336	0.000554085	-1.16511	down	homeobox C8 [Source:NCBI gene (formerly Entrezgene);Acc:395711]	34	833220	836368
ENSGALG00010005538		2.73888	1.63255	2.99039	0.452261	0.043258	0.614626	0.000546483	-2.75214	down		31	2000366	2005561
ENSGALG00010002673	PQLC3	11.9865	7.71162	8.63722	5.15488	4.28709	4.97083	0.000542187	-1.05154	down	solute carrier family 66 member 3 [Source:HGNC Symbol;Acc:HGNC:28503]	3	96851953	96861611
ENSGALG00010012797	ZC3H7B	24.0081	14.9991	12.9913	7.09659	7.80236	10.2989	0.000541495	-1.12113	down	zinc finger CCCH-type containing 7B [Source:HGNC Symbol;Acc:HGNC:30869]	1	49724788	49770038
ENSGALG00010018048	GFRA4	6.87585	6.71912	13.0034	4.67035	1.81156	3.21105	0.000540617	-1.51806	down	GDNF family receptor alpha 4 [Source:NCBI gene (formerly Entrezgene);Acc:395839]	4	88915355	88984525
Gallus_gallus_newGene_8223		2.75644	3.29124	6.49469	8.00964	14.6265	12.2067	0.000540059	1.40421	up		3	39019782	39036567
ENSGALG00010020250	PLA2G4B	1.18844	0.584724	1.49703	0.185835	0.192099	0.401159	0.000539093	-2.13615	down	phospholipase A2, group IVB	5	24675349	24716529
ENSGALG00010026166	WNT9A	3.67208	1.04568	0.375145	0.194824	0.398942	0.072356	0.00053528	-2.99916	down	Wnt family member 9A [Source:NCBI gene (formerly Entrezgene);Acc:395829]	2	2603275	2656837
ENSGALG00010006748	FAM177A1	13.9036	14.0681	15.0292	9.43972	9.26938	8.72231	0.000533561	-0.720177	down	family with sequence similarity 177 member A1 [Source:NCBI gene (formerly Entrezgene);Acc:423323]	5	35601048	35615774
ENSGALG00010003560	ADGRL3	4.31407	4.32821	5.24845	1.95842	2.8972	2.49757	0.000532495	-0.995501	down	adhesion G protein-coupled receptor L3 [Source:HGNC Symbol;Acc:HGNC:20974]	4	47398496	47881821
ENSGALG00010016792	HMOX2	63.8759	76.2029	80.1546	119.199	115.015	117.021	0.000529854	0.649114	up	heme oxygenase 2 [Source:HGNC Symbol;Acc:HGNC:5014]	14	12427320	12435511
ENSGALG00010021566	DUSP11RC1I	10.4598	6.55751	5.86598	3.51839	3.76444	4.0877	0.000527345	-1.15935	down	dual specificity phosphatase 11	6	21796588	21817382
ENSGALG00010009371	PHTF2	11.1383	8.01956	9.67357	3.95658	5.45078	5.79851	0.000525143	-0.997655	down	putative homeodomain transcription factor 2 [Source:NCBI gene (formerly Entrezgene);Acc:417728]	1	12638984	12702068
ENSGALG00010010338	CNST	2.9253	2.74439	2.21495	0.845165	1.31699	1.35292	0.000519856	-1.21668	down	consortin, connexin sorting protein [Source:HGNC Symbol;Acc:HGNC:26486]	3	33564470	33611998
ENSGALG00010004390	PNLDC1	6.9109	7.4334	10.6057	16.2774	22.4291	16.0688	0.000517848	1.06115	up	PARN like ribonuclease domain containing exonuclease 1 [Source:HGNC Symbol;Acc:HGNC:21185]	3	45257429	45268254
ENSGALG00010012111	DRD1	2.47119	2.12577	2.13955	1.23408	0.836047	0.897108	0.000517225	-1.22297	down	dopamine receptor D1 [Source:NCBI gene (formerly Entrezgene);Acc:427633]	13	9598987	9642179
Gallus_gallus_newGene_14035		1.71883	2.01547	1.73661	6.59765	6.93741	5.32167	0.000511073	1.6458	up		6	11112570	11156708
ENSGALG00010007936	COL15A1	9.99052	6.5953	4.13535	0.908091	1.59439	3.48054	0.000507923	-1.86328	down		2	55491725	55598483
ENSGALG00010011086	OTUD6A	21.5007	13.5859	12.3272	5.73864	6.62929	9.37006	0.000507068	-1.20091	down	OTU deubiquitinase 6A [Source:NCBI gene (formerly Entrezgene);Acc:420222]	2	124366188	124380913
Gallus_gallus_newGene_21580		43.887	36.0161	39.5822	84.6444	65.8817	68.1321	0.00050285	0.770952	up	uncharacterized protein LOC776594 [Gallus gallus]	11	16682595	16693278
ENSGALG00010016236	GPATCH2	5.37375	6.4567	5.29064	3.18359	3.21841	3.78449	0.00049351	-0.814314	down	G-patch domain containing 2 [Source:NCBI gene (formerly Entrezgene);Acc:421355]	3	19430069	19533005
ENSGALG00010018899	ACSS1A	10.0365	10.8778	6.17524	4.45504	2.62553	4.52599	0.000493458	-1.28832	down	acyl-CoA synthetase short chain family member 1 [Source:HGNC Symbol;Acc:HGNC:16091]	3	15540237	15572622
ENSGALG00010021698	GYPC	12.5422	10.2271	9.13486	4.56275	5.92024	6.60732	0.000492477	-0.954198	down	glycophorin C (Gerbich blood group) [Source:NCBI gene (formerly Entrezgene);Acc:424230]	7	23644852	23676116
ENSGALG00010001200	CTTNBP2	4.61306	4.9017	5.14127	1.97136	2.37358	3.24425	0.000491335	-1.03057	down	cortactin binding protein 2 [Source:NCBI gene (formerly Entrezgene);Acc:417766]	1	24635651	24711223
ENSGALG00010015669	INPP4A	19.8486	18.5493	11.2709	9.64425	6.75772	8.03607	0.000490798	-1.06985	down	inositol polyphosphate-4-phosphatase type I A [Source:HGNC Symbol;Acc:HGNC:6074]	1	132292608	132406081
ENSGALG00010013033	MAP3K1	13.3375	6.92297	6.86917	3.83093	3.76538	4.82586	0.000490356	-1.22933	down	mitogen-activated protein kinase kinase kinase 1 [Source:HGNC Symbol;Acc:HGNC:6848]	Z	17948529	18006015
ENSGALG00010007252	NFATC1	4.54678	2.73433	4.76068	2.26845	0.887601	0.580652	0.000486624	-1.79408	down	nuclear factor of activated T cells 1 [Source:HGNC Symbol;Acc:HGNC:7775]	2	56298228	56416034
ENSGALG00010010124	TCF4	10.8275	6.10757	4.62853	2.69747	2.86598	2.50515	0.000483891	-1.44786	down	transcription factor 4 [Source:HGNC Symbol;Acc:HGNC:11634]	Z	286466	469136
Gallus_gallus_newGene_2349		0.229774	0.197545	0.328664	0.08102	0.042444	0.036804	0.000481466	-2.52572	down		2	12911579	12921314
ENSGALG00010013549	PCP4	1.28385	1.3122	2.34755	0.640881	0.288529	0.40361	0.000479529	-1.96273	down	Purkinje cell protein 4 [Source:HGNC Symbol;Acc:HGNC:8742]	1	108219173	108280030
ENSGALG00010001414	CCDC126	14.0622	10.4582	9.74178	6.38576	5.6596	6.22085	0.000467899	-0.981855	down	coiled-coil domain containing 126 [Source:HGNC Symbol;Acc:HGNC:22398]	2	31213305	31227921
ENSGALG00010001442	LDLRAD4	15.528	8.3187	9.81713	4.98747	2.67057	5.29253	0.000465528	-1.18243	down	low density lipoprotein receptor class A domain containing 4 [Source:NCBI gene (formerly Entrezgene);Acc:421044]	2	96195032	96338361
ENSGALG00010016030	TGM4	12.7077	3.31853	7.78028	2.98259	2.41749	1.95251	0.00045256	-1.78348	down	transglutaminase 4 [Source:NCBI gene (formerly Entrezgene);Acc:420706]	2	43072806	43083354
ENSGALG00010000818	KLF12	6.01318	4.60938	3.87971	0.761758	2.10452	1.86821	0.000451769	-1.69112	down	Kruppel like factor 12 [Source:HGNC Symbol;Acc:HGNC:6346]	1	155542000	155796575
ENSGALG00010005943	PROX2	1.07654	4.33256	3.58442	1.09973	0.190693	0.339019	0.00045156	-2.50761	down	prospero homeobox 2 [Source:HGNC Symbol;Acc:HGNC:26715]	5	37590708	37596512
ENSGALG00010001411	FGFR2	10.9342	9.22215	9.83079	4.31654	4.98763	6.23585	0.00045136	-1.00863	down	fibroblast growth factor receptor 2 [Source:NCBI gene (formerly Entrezgene);Acc:396259]	6	31660678	31791323
ENSGALG00010028865	STKLD1	20.9978	21.0765	24.05	38.5198	39.5486	33.5857	0.000450989	0.727199	up	serine/threonine kinase like domain containing 1 [Source:HGNC Symbol;Acc:HGNC:28669]	17	7496146	7508960
ENSGALG00010024018	KRT18	32.4687	22.1084	23.9957	16.5766	6.89589	6.24936	0.000449901	-1.48251	down	keratin 18 [Source:HGNC Symbol;Acc:HGNC:6430]	34	1895373	1903183
Gallus_gallus_newGene_529		0.180406	0	0.288736	1.07791	2.32072	2.04598	0.000440867	3.82243	up		14	6572638	6584269
ENSGALG00010013357	RICTOR	21.38	25.8022	21.3082	3.08308	10.6513	10.895	0.00044073	-1.53633	down	RPTOR independent companion of MTOR complex 2 [Source:HGNC Symbol;Acc:HGNC:28611]	Z	12737759	12818716
Gallus_gallus_newGene_12852		5.44345	7.85587	7.21538	16.0147	12.9254	12.162	0.000439951	0.935428	up	zinc finger protein 408 [Numida meleagris]	5	22983294	22986160
ENSGALG00010004055	FILIP1	12.4276	10.7352	15.7015	4.53308	8.2587	6.09434	0.000433513	-1.12945	down	filamin A interacting protein 1 [Source:HGNC Symbol;Acc:HGNC:21015]	3	80323130	80460538
ENSGALG00010028301	FBN3	8.74154	5.49243	1.88758	1.75222	1.14549	1.96302	0.000430235	-1.803	down	fibrillin 3 [Source:HGNC Symbol;Acc:HGNC:18794]	28	748104	807082
ENSGALG00010021314	ZP3	123.307	39.4999	24.5121	19.5529	15.7134	16.1175	0.000428722	-1.83016	down	zona pellucida sperm-binding protein 3 [Source:NCBI gene (formerly Entrezgene);Acc:378906]	10	2658939	2662941
ENSGALG00010008154	KCNQ3	0.982873	1.91538	1.27021	0.18107	0.320465	0.543517	0.000428458	-2.04576	down	potassium voltage-gated channel subfamily Q member 3 [Source:HGNC Symbol;Acc:HGNC:6297]	2	140399044	140585280
ENSGALG00010002868	PPP1R9A	3.224	3.18063	2.73701	0.961749	1.31902	1.94157	0.000423411	-1.1815	down	protein phosphatase 1 regulatory subunit 9A [Source:HGNC Symbol;Acc:HGNC:14946]	2	23619183	23752431
ENSGALG00010026973	MGLL	27.0539	13.4554	33.2836	13.5862	5.20736	4.19477	0.000422378	-1.76734	down	monoglyceride lipase [Source:NCBI gene (formerly Entrezgene);Acc:416024]	12	9756984	9849233
ENSGALG00010005477	TMEM161B	3.58838	2.53033	3.11468	1.12959	1.604	1.72225	0.000418323	-1.25857	down	transmembrane protein 161B [Source:HGNC Symbol;Acc:HGNC:28483]	Z	61411608	61459556
ENSGALG00010004841	AKAP9	8.93266	6.87761	4.77993	2.09532	2.93975	4.07097	0.000418155	-1.24659	down	A-kinase anchoring protein 9 [Source:NCBI gene (formerly Entrezgene);Acc:395695]	2	22297638	22398187
ENSGALG00010002992	TPBG	2.1932	2.56093	3.61366	0.695437	0.937908	0.644136	0.000417123	-1.9253	down	trophoblast glycoprotein [Source:HGNC Symbol;Acc:HGNC:12004]	2	33524449	33637999
ENSGALG00010014837	APBA1	2.7814	3.42933	2.11858	1.25133	1.46937	0.970893	0.000409652	-1.10216	down	amyloid beta precursor protein binding family A member 1 [Source:HGNC Symbol;Acc:HGNC:578]	Z	35312132	35392994
ENSGALG00010014641	DOCK11	9.37452	7.00219	5.12076	3.96208	3.08529	3.54428	0.00040685	-1.09345	down	dedicator of cytokinesis 11 [Source:HGNC Symbol;Acc:HGNC:23483]	4	3272712	3342293
ENSGALG00010007302	CDH11	43.3977	20.6896	22.7098	13.3087	10.3876	12.8981	0.000406253	-1.33362	down	cadherin 11 [Source:NCBI gene (formerly Entrezgene);Acc:415797]	11	11764734	11844190
ENSGALG00010018977	NPHP3	6.45062	6.50549	4.57706	2.98567	3.27481	3.36517	0.000404768	-0.932461	down	nephrocystin 3 [Source:HGNC Symbol;Acc:HGNC:7907]	2	42253615	42279744
ENSGALG00010007115		40.5139	20.4157	23.9232	13.1169	13.8211	12.6289	0.000404465	-1.16889	down	macrophage mannose receptor 1-like isoform X2 [Acanthaster planci]	1	302853	433386
Gallus_gallus_newGene_7175		3.37959	3.10362	2.53486	1.69041	1.37568	1.69127	0.000404327	-1.00378	down		1	4467529	4473462
Gallus_gallus_newGene_10889		19.57	19.8203	14.0602	32.0725	35.5326	38.3665	0.000397661	0.885524	up		4	23502455	23508425
ENSGALG00010001857	HNRNPA2B1	129.656	124.771	114.486	75.4313	79.1582	86.1614	0.000395391	-0.679501	down	heteroous nuclear ribonucleoprotein A2/B1 [Source:NCBI gene (formerly Entrezgene);Acc:420627]	2	32089064	32098964
ENSGALG00010003186	CYP21A1	3.60469	2.22709	42.7673	2.02133	2.29413	1.82329	0.0003931	-3.06989	down	cytochrome P450, family 21, subfamily A, polypeptide 1 [Source:NCBI gene (formerly Entrezgene);Acc:429828]	16	2247308	2251245
ENSGALG00010000795	MDFIC	14.1251	10.1082	10.0227	4.59334	2.18614	3.54627	0.0003848	-1.789	down	potassium channel tetramerization domain containing 12 [Source:HGNC Symbol;Acc:HGNC:14678]	1	154471191	154473773
ENSGALG00010018401	CKAP2L	28.5424	38.2973	31.0819	59.7336	54.6008	54.1417	0.000383215	0.720204	up	cytoskeleton associated protein 2 like	22	4449905	4457678
Gallus_gallus_newGene_3947		1.52174	1.19121	0.740436	0.18825	0.107989	0.199163	0.000380529	-3.08207	down		2	80094796	80111937
ENSGALG00010013791	AEBP2	9.13962	6.09311	6.23193	3.47492	3.57976	3.53998	0.000378018	-1.03384	down	AE binding protein 2 [Source:HGNC Symbol;Acc:HGNC:24051]	1	64595432	64645342
Gallus_gallus_newGene_11660		2.82834	3.729	1.4902	5.03238	9.08549	7.02332	0.000375805	1.85367	up		4	63007420	63136854
ENSGALG00010018121	FERMT2	37.8118	28.5885	43.6264	21.7813	17.3729	21.5026	0.000374398	-1.00039	down	FERM domain containing kindlin 2 [Source:HGNC Symbol;Acc:HGNC:15767]	5	58025980	58065697
ENSGALG00010009284	CCN3	66.5575	38.8874	30.2834	14.7474	17.9207	24.4818	0.000373094	-1.32423	down	cellular communication network factor 3 [Source:NCBI gene (formerly Entrezgene);Acc:396204]	2	135485255	135490973
ENSGALG00010012341	GOPC	10.7203	8.04612	8.97326	4.90905	5.49822	5.48263	0.000372794	-0.878743	down	golgi associated PDZ and coiled-coil motif containing [Source:HGNC Symbol;Acc:HGNC:17643]	3	63073010	63101177
ENSGALG00010013041	LRP12	23.9737	17.7797	14.904	8.43785	9.9203	11.4395	0.000372631	-1.00238	down	LDL receptor related protein 12 [Source:HGNC Symbol;Acc:HGNC:31708]	2	129575775	129628302
ENSGALG00010001334	EBF3	0.90369	1.67509	1.39944	0.212591	0.219089	0.378423	0.00037117	-1.91248	down	EBF transcription factor 3 [Source:HGNC Symbol;Acc:HGNC:19087]	6	34940434	35060601
ENSGALG00010010844	CDC14B	7.21453	7.32637	6.03953	3.41442	3.11165	4.43883	0.00036288	-0.948415	down	cell division cycle 14B [Source:NCBI gene (formerly Entrezgene);Acc:427473]	Z	42822554	42872165
ENSGALG00010012833	JAK2	15.046	14.9785	11.0578	5.12625	7.21632	8.7691	0.000360538	-1.02439	down	Janus kinase 2 [Source:NCBI gene (formerly Entrezgene);Acc:374199]	Z	27948305	28033831
ENSGALG00010027052	APPL1	8.3206	7.18646	6.34516	3.14897	4.00025	4.26748	0.000355539	-1.00818	down	adaptor protein, phosphotyrosine interacting with PH domain and leucine zipper 1 [Source:HGNC Symbol;Acc:HGNC:24035]	12	8791383	8825042
ENSGALG00010024532	TMEM86A	3.13506	2.67257	1.84193	0.959569	0.890068	1.2627	0.000355217	-1.35704	down	transmembrane protein 86A [Source:HGNC Symbol;Acc:HGNC:26890]	5	12236831	12260715
Gallus_gallus_newGene_16218		2.64582	1.17815	1.71922	1.03808	0.505489	0.516082	0.000354292	-1.43951	down		9	8012216	8062060
ENSGALG00010006202	SACS	6.25662	5.51414	4.29646	1.00825	1.81262	3.25481	0.000354036	-1.47492	down	sacsin molecular chaperone [Source:HGNC Symbol;Acc:HGNC:10519]	1	177467291	177524799
ENSGALG00010014066	BCL2L1	47.185	60.6006	52.2556	102.057	94.909	81.0314	0.000350945	0.730181	up	BCL2 like 1 [Source:NCBI gene (formerly Entrezgene);Acc:373954]	20	10357406	10374392
ENSGALG00010009506	HAS2	3.8758	1.26527	3.57189	1.16368	0.665584	0.561442	0.00034871	-1.95287	down	hyaluronan synthase 2 [Source:NCBI gene (formerly Entrezgene);Acc:395594]	2	136351938	136419542
ENSGALG00010005114	PHLDB2	22.302	15.1378	17.1403	8.23714	11.0364	10.2083	0.000345314	-0.971105	down	pleckstrin homology like domain family B member 2 [Source:HGNC Symbol;Acc:HGNC:29573]	1	88638342	88762154
Gallus_gallus_newGene_14972		2.33255	3.90293	5.40682	8.88887	8.03809	10.9668	0.000343936	1.26324	up		7	16227043	16259722
ENSGALG00010021072	PRKACB	36.7634	34.3925	33.0989	20.6172	22.1341	24.3857	0.000340399	-0.703205	down	protein kinase cAMP-activated catalytic subunit beta	8	16373103	16440514
Gallus_gallus_newGene_4639		12.2788	12.1438	8.91032	5.79379	4.76206	7.3664	0.000338495	-1.00801	down		2	110691159	110704232
ENSGALG00010014658	SELENOP1	87.143	44.6103	65.0166	39.291	17.9378	22.9719	0.00033803	-1.37882	down	selenoprotein P1 [Source:NCBI gene (formerly Entrezgene);Acc:431587]	Z	14116577	14130851
ENSGALG00010016547	SGCB	20.6054	16.6203	24.0847	12.5265	10.0609	11.1625	0.000336922	-0.937606	down	sarcoglycan beta [Source:NCBI gene (formerly Entrezgene);Acc:422760]	4	65680214	65686146
ENSGALG00010000633	VWC2	10.014	11.4152	8.85371	5.81484	2.87039	4.30229	0.000336676	-1.31148	down	von Willebrand factor C domain containing 2 [Source:HGNC Symbol;Acc:HGNC:30200]	2	80111954	80171223
ENSGALG00010003063	GGH	25.2106	17.9273	15.0813	11.083	7.54556	10.168	0.000332411	-1.091	down	gamma-glutamyl hydrolase [Source:HGNC Symbol;Acc:HGNC:4248]	2	113492750	113506439
ENSGALG00010025069	PODN	14.1388	8.85254	15.6176	7.34585	2.26355	2.83239	0.000330431	-1.71581	down	podocan [Source:HGNC Symbol;Acc:HGNC:23174]	8	24241394	24264022
ENSGALG00010003895	THSD7A	12.0158	13.9706	9.5681	1.69171	5.15761	5.37002	0.000328913	-1.54701	down	thrombospondin type 1 domain containing 7A [Source:HGNC Symbol;Acc:HGNC:22207]	2	26161553	26431685
ENSGALG00010021439	ITPRIP	5.02217	3.89575	3.70321	2.04882	2.74486	2.05742	0.000327821	-0.955658	down	inositol 1,4,5-trisphosphate receptor interacting protein [Source:HGNC Symbol;Acc:HGNC:29370]	6	25033093	25106597
ENSGALG00010007753	PRSS23	10.3731	9.99657	9.04673	6.28253	5.42967	5.36721	0.000324067	-0.696245	down	serine protease 23 [Source:HGNC Symbol;Acc:HGNC:14370]	1	188616592	188718656
ENSGALG00010001958	RAB11FIP2	16.1232	14.4859	14.5377	1.94688	6.68811	6.65354	0.000319393	-1.63051	down	RAB11 family interacting protein 2 [Source:HGNC Symbol;Acc:HGNC:29152]	6	30265544	30294934
Gallus_gallus_newGene_15587		3.9241	2.99722	2.60543	1.40149	1.63017	1.90438	0.000319284	-1.02158	down		8	10702992	10717379
ENSGALG00010015957	CRCBL	5.36892	5.50226	3.22984	2.02993	0.879132	2.5458	0.000318446	-1.54243	down	cytokine receptor common subunit beta-like	1	51600464	51612306
ENSGALG00010024930	TMEM237	13.1805	10.9987	11.843	5.78816	6.57763	7.50591	0.000313521	-0.911523	down	transmembrane protein 237 [Source:NCBI gene (formerly Entrezgene);Acc:424084]	7	11121351	11134972
ENSGALG00010005226	MYCT1	7.92363	4.24111	6.14783	3.20363	2.10114	2.29085	0.000312994	-1.34963	down	MYC target 1 [Source:HGNC Symbol;Acc:HGNC:23172]	3	49134207	49155513
ENSGALG00010021142	WNT6	35.4907	47.9599	42.4483	84.008	69.2403	72.8138	0.000312855	0.778086	up	Wnt family member 6 [Source:HGNC Symbol;Acc:HGNC:12785]	7	22026370	22035655
ENSGALG00010016619	SLC25A47	5.07612	9.55428	5.33187	10.4154	17.1404	14.6995	0.000311874	1.08737	up	solute carrier family 25 member 47 [Source:HGNC Symbol;Acc:HGNC:20115]	5	48042504	48073184
ENSGALG00010008389	GALNT1	47.4498	27.5341	31.405	20.5616	12.1917	16.9166	0.000311584	-1.1789	down	polypeptide N-acetylgalactosaminyltransferase 1 [Source:NCBI gene (formerly Entrezgene);Acc:420955]	2	83422226	83521436
ENSGALG00010016731	C4orf48	18.9533	15.1552	21.3657	11.7976	2.92605	5.62704	0.000308085	-1.61541	down	chromosome 4 open reading frame 48 [Source:HGNC Symbol;Acc:HGNC:34437]	4	82610315	82638866
ENSGALG00010003740	PITX2	1.29605	3.52875	3.86203	0.542879	0.464159	0.94943	0.000303697	-2.17796	down	paired like homeodomain 2 [Source:NCBI gene (formerly Entrezgene);Acc:395862]	4	57302379	57316789
ENSGALG00010017703	RPS6KA5	11.8877	12.8514	9.86704	3.67196	5.62563	7.16585	0.000302507	-1.13663	down	ribosomal protein S6 kinase A5 [Source:NCBI gene (formerly Entrezgene);Acc:423408]	5	43639573	43702122
Gallus_gallus_newGene_1652		1.31284	1.35098	1.28917	0.493498	0.132616	0.206235	0.000300923	-2.31629	down	uncharacterized protein LOC101750745 [Gallus gallus]	1	39129079	39200821
Gallus_gallus_newGene_4575		0.46165	0.400153	0.379199	1.12386	1.30349	2.21348	0.000300353	1.82383	up		2	108173177	108178339
Gallus_gallus_newGene_22138		1.34426	0.637185	0.568596	0.051591	0.035813	0.045059	0.000295383	-3.02722	down		12	18895979	18920069
ENSGALG00010022724	LUZP2	1.43915	1.61921	1.76229	0	0.208798	0.166598	0.000292614	-3.53898	down	leucine zipper protein 2 [Source:NCBI gene (formerly Entrezgene);Acc:423001]	5	1288533	1451805
ENSGALG00010000485	MED13L	10.0179	9.0029	5.92673	2.36343	3.76236	4.71405	0.000291801	-1.2691	down	mediator complex subunit 13L [Source:HGNC Symbol;Acc:HGNC:22962]	15	11561400	11740289
ENSGALG00010015037	CYFIP2	4.21778	1.6148	1.48303	0.846372	0.795695	0.658755	0.000291443	-1.83624	down	cytoplasmic FMR1 interacting protein 2 [Source:HGNC Symbol;Acc:HGNC:13760]	13	10970903	11016981
Gallus_gallus_newGene_16322		1.61733	2.86482	2.00239	6.54962	7.62741	2.86896	0.000288327	1.55256	up		9	13668672	13679301
ENSGALG00010022290	NEXN	3.29893	4.25776	8.39585	1.54295	2.12779	1.5245	0.000287712	-1.64419	down	nexilin F-actin binding protein [Source:HGNC Symbol;Acc:HGNC:29557]	8	18605990	18630843
ENSGALG00010006682	ARHGAP10	10.0087	10.2221	9.40559	6.67692	4.21725	4.46651	0.000286865	-1.02592	down	Rho GTPase activating protein 10 [Source:HGNC Symbol;Acc:HGNC:26099]	4	31562864	31691342
ENSGALG00010024905	GPX7	8.04461	6.06481	10.9542	4.29055	1.64636	2.37607	0.000286647	-1.66535	down	glutathione peroxidase 7 [Source:NCBI gene (formerly Entrezgene);Acc:424643]	8	24131378	24140798
ENSGALG00010025186	TMEM120B	8.44989	12.2669	8.96901	15.0384	15.9225	16.4074	0.000286601	0.759052	up	transmembrane protein 120B [Source:NCBI gene (formerly Entrezgene);Acc:416847]	15	5619117	5633138
Gallus_gallus_newGene_12306		2.1164	2.21553	3.03205	1.3112	0.862947	0.917789	0.000284432	-1.32449	down		4	88266770	88271429
ENSGALG00010015031	MYH9	114.782	87.7142	79.4573	56.984	51.5453	54.7188	0.00028352	-0.851624	down	myosin, heavy chain 9, non-muscle [Source:NCBI gene (formerly Entrezgene);Acc:396469]	1	51794919	51863042
ENSGALG00010002277	RGS10	11.4309	10.162	13.414	7.0002	6.11754	6.80216	0.000282963	-0.891688	down	regulator of G protein signaling 10 [Source:HGNC Symbol;Acc:HGNC:9992]	6	31003288	31020283
ENSGALG00010014318	SELE	4.2527	2.02471	4.64546	1.31099	0.837211	0.26025	0.000282915	-2.26176	down	selectin E	8	5115051	5122237
ENSGALG00010012781	SPIN1L	14.174	12.1182	7.76646	5.08784	6.12107	6.02544	0.000279669	-0.910067	down	spindlin 1 like [Source:NCBI gene (formerly Entrezgene);Acc:374014]	W	6500819	6669170
ENSGALG00010018753	SYNM	11.1263	14.7696	17.6819	3.1858	7.8079	6.78556	0.00027658	-1.35922	down	synemin [Source:NCBI gene (formerly Entrezgene);Acc:395599]	10	16883560	16903931
Gallus_gallus_newGene_21967		2.86075	4.33757	0.823365	0.166036	0.751093	0.073128	0.000273833	-3.04724	down		12	10525869	10532415
ENSGALG00010004242	ADAM22	2.55331	2.22953	0.98461	0.301001	0.544777	0.627208	0.000272792	-1.97166	down	ADAM metallopeptidase domain 22 [Source:HGNC Symbol;Acc:HGNC:201]	2	20758073	20883484
ENSGALG00010014952	C21orf58	4.52317	7.24513	6.6159	11.8869	17.4761	12.2215	0.000268629	1.11122	up	chromosome 21 open reading frame 58 [Source:HGNC Symbol;Acc:HGNC:1300]	7	7180815	7195009
ENSGALG00010006575	SSBP2	8.21508	7.62082	4.53219	1.98172	2.62627	3.57789	0.00026526	-1.38789	down	single stranded DNA binding protein 2 [Source:HGNC Symbol;Acc:HGNC:15831]	Z	64244514	64411481
ENSGALG00010015507	AMMECR1	5.81129	4.38468	4.13294	0.977341	2.12451	2.23513	0.000264195	-1.49169	down	AMMECR nuclear protein 1 [Source:HGNC Symbol;Acc:HGNC:467]	4	13578738	13647384
ENSGALG00010007920	FAT3	0.482751	1.01782	0.498972	0.126532	0.111493	0.293085	0.000263789	-1.95217	down	FAT atypical cadherin 3 [Source:NCBI gene (formerly Entrezgene);Acc:395167]	1	186244319	186593866
ENSGALG00010004127	EPHA7	3.42327	3.05274	2.895	0.811347	1.40007	1.41414	0.000260826	-1.33562	down	EPH receptor A7 [Source:NCBI gene (formerly Entrezgene);Acc:395967]	3	73598654	73755659
ENSGALG00010020733	TMEM229B	2.45636	2.52518	2.7958	1.07122	0.933183	1.20973	0.000260415	-1.14036	down	transmembrane protein 229B [Source:NCBI gene (formerly Entrezgene);Acc:423269]	5	28261132	28298179
ENSGALG00010001880	MTCL1	3.79788	3.93003	2.3712	1.5751	1.45578	1.6941	0.000259086	-1.08535	down	microtubule crosslinking factor 1 [Source:HGNC Symbol;Acc:HGNC:29121]	2	98372306	98473572
ENSGALG00010029580	P2RX1	2.78804	5.30706	12.5292	1.77803	0.796131	1.96272	0.000256126	-2.25322	down	purinergic receptor P2X 1 [Source:NCBI gene (formerly Entrezgene);Acc:395190]	19	3800079	3807833
ENSGALG00010028626	CRAT	15.9222	11.6389	14.1435	6.58354	8.33166	8.12637	0.000255469	-0.93185	down	carnitine O-acetyltransferase [Source:HGNC Symbol;Acc:HGNC:2342]	17	6094415	6110712
ENSGALG00010023590	S1PR1	5.01411	4.34592	3.14429	2.02002	1.79305	2.72248	0.00025417	-1.17143	down	sphingosine-1-phosphate receptor 1 [Source:HGNC Symbol;Acc:HGNC:3165]	8	11400666	11461438
ENSGALG00010017167	SMAP2	104.029	137.265	106.208	201.711	191.962	197.371	0.000254014	0.698988	up	small ArfGAP2 [Source:NCBI gene (formerly Entrezgene);Acc:419641]	23	5245442	5258830
ENSGALG00010001822		6.69449	2.17182	4.55441	1.24498	0.151593	0.498837	0.000253619	-2.9023	down	potassium voltage-gated channel subfamily E regulatory subunit 3 [Source:HGNC Symbol;Acc:HGNC:6243]	1	194589226	194591322
ENSGALG00010013604	FYN	26.8607	16.2061	17.6691	10.3644	6.66109	9.10868	0.000253462	-1.13949	down	FYN proto-onco, Src family tyrosine kinase [Source:NCBI gene (formerly Entrezgene);Acc:396294]	3	65580416	65709840
ENSGALG00010018937	INHBB	6.46244	4.97036	0.414267	0.596958	0.265416	0.547302	0.000250779	-3.05611	down	inhibin beta B subunit [Source:NCBI gene (formerly Entrezgene);Acc:396126]	7	25175321	25184946
ENSGALG00010015887	SLC9A9	4.71235	3.66202	3.79352	2.20512	1.52843	2.07742	0.000249551	-1.14626	down	solute carrier family 9 member A9 [Source:NCBI gene (formerly Entrezgene);Acc:424772]	9	10381529	10558641
ENSGALG00010022771	SGMS1	10.4897	8.08272	8.39438	5.68633	4.23437	4.37923	0.000248938	-0.990121	down	sphingomyelin synthase 1 [Source:NCBI gene (formerly Entrezgene);Acc:378907]	6	10399822	10477607
ENSGALG00010026090	USP2	8.18422	9.24095	6.79788	17.2163	13.7881	17.0864	0.000248184	0.891702	up	ubiquitin specific peptidase 2 [Source:NCBI gene (formerly Entrezgene);Acc:395766]	24	4234222	4245394
ENSGALG00010001385	MME	28.0484	12.2473	13.0224	5.52844	8.07916	6.6982	0.000247737	-1.44114	down	membrane metalloendopeptidase [Source:NCBI gene (formerly Entrezgene);Acc:425031]	9	22770513	22810446
ENSGALG00010006041	QKI	35.0795	28.5499	26.3423	11.69	15.2938	18.9759	0.000244983	-1.00478	down	QKI, KH domain containing RNA binding [Source:NCBI gene (formerly Entrezgene);Acc:374204]	3	43776579	43924418
ENSGALG00010011251	FRZB	71.5442	71.4859	84.8625	51.8526	38.2073	41.1814	0.000242187	-0.878305	down	frizzled related protein [Source:NCBI gene (formerly Entrezgene);Acc:395545]	7	2389248	2404699
ENSGALG00010011699	TIAM1	4.90381	2.69134	1.8496	0.943375	1.24746	1.2049	0.000240022	-1.56348	down	TIAM Rac1 associated GEF 1 [Source:HGNC Symbol;Acc:HGNC:11805]	1	104556127	104672276
ENSGALG00010017625	YBX1	451.328	379.527	390.794	286.786	202.901	221.918	0.000238934	-0.853831	down	Y-box binding protein 1 [Source:NCBI gene (formerly Entrezgene);Acc:386575]	21	6380273	6388290
ENSGALG00010021215	SH3PXD2A	12.2842	13.7771	8.74538	2.55269	6.19556	5.01278	0.000237247	-1.36608	down	SH3 and PX domains 2A [Source:HGNC Symbol;Acc:HGNC:23664]	6	24596939	24824371
ENSGALG00010023652	SLC30A7	12.2898	6.37833	9.11843	2.82269	4.14752	4.39757	0.000237147	-1.36786	down	solute carrier family 30 member 7 [Source:NCBI gene (formerly Entrezgene);Acc:424464]	8	11475421	11508291
ENSGALG00010018747	FLRT3	2.43897	2.46439	2.23802	1.46441	0.763026	1.35585	0.000235757	-0.954186	down	fibronectin leucine rich transmembrane protein 3 [Source:NCBI gene (formerly Entrezgene);Acc:428552]	3	4848132	4871125
ENSGALG00010012952	KIAA2026	10.0097	7.31096	6.74364	4.39749	4.43479	4.21276	0.000233399	-0.957229	down	KIAA2026 [Source:HGNC Symbol;Acc:HGNC:23378]	Z	28239218	28302530
Gallus_gallus_newGene_20634		4.18848	2.86752	1.79797	0.91215	0.917548	1.45485	0.000231377	-1.50265	down		1	187731270	187739999
Gallus_gallus_newGene_6234		1.09129	0.775254	1.07293	0.447955	0.367302	0.576302	0.000228922	-1.53471	down		23	110131	183575
ENSGALG00010026780	MYSM1	7.37657	6.36755	4.46896	3.11482	2.62146	3.26231	0.000223138	-1.08254	down	Myb like, SWIRM and MPN domains 1 [Source:NCBI gene (formerly Entrezgene);Acc:424671]	8	26011417	26026521
ENSGALG00010027473	DNAH1	2.85046	3.52672	3.13529	4.87519	7.01489	6.76341	0.000219751	0.905702	up	dynein axonemal heavy chain 1 [Source:HGNC Symbol;Acc:HGNC:2940]	12	3218380	3288021
Gallus_gallus_newGene_1256		1.90667	0.989976	3.01612	0.271744	0.10803	0.325609	0.000219703	-3.04706	down		17	614918	623380
ENSGALG00010002840	SRPX	19.5643	8.03069	6.30897	3.88263	3.54999	3.72825	0.000217633	-1.6655	down	sushi repeat containing protein X-linked [Source:HGNC Symbol;Acc:HGNC:11309]	1	113116943	113136797
ENSGALG00010011096	LDB2	13.6124	8.61381	11.6291	5.88873	4.38155	5.91208	0.000216966	-1.17566	down	LIM domain binding 2 [Source:NCBI gene (formerly Entrezgene);Acc:395631]	4	75557213	75914501
ENSGALG00010024197	KRT7	80.2925	56.5928	82.6705	42.8864	11.8433	19.1745	0.00021691	-1.64687	down	keratin 7 [Source:NCBI gene (formerly Entrezgene);Acc:395772]	34	2076457	2106966
ENSGALG00010022667	PTEN	59.9967	51.0983	50.9094	24.1709	31.7162	34.2975	0.000216111	-0.916817	down	phosphatase and tensin homolog [Source:HGNC Symbol;Acc:HGNC:9588]	6	10262766	10306076
ENSGALG00010006076	PODXL	98.3297	87.6249	101.568	63.6065	35.2163	50.7969	0.000215101	-1.01163	down	podocalyxin like [Source:NCBI gene (formerly Entrezgene);Acc:395755]	1	3637224	3677367
ENSGALG00010011029	HMGCR	10.4194	9.96575	10.302	3.35006	5.74776	5.92774	0.000208341	-1.09357	down	3-hydroxy-3-methylglutaryl-CoA reductase [Source:NCBI gene (formerly Entrezgene);Acc:395145]	Z	24562155	24580602
ENSGALG00010003531	PPM1K	20.8359	19.2934	14.2291	8.18271	9.80639	11.2002	0.000208175	-1.00009	down	protein phosphatase, Mg2+/Mn2+ dependent 1K [Source:HGNC Symbol;Acc:HGNC:25415]	4	46574451	46589365
ENSGALG00010013690	CREB3L2	29.3135	20.2614	18.9649	2.52353	8.25418	10.2934	0.000206349	-1.7731	down	cAMP responsive element binding protein 3 like 2 [Source:HGNC Symbol;Acc:HGNC:23720]	1	57397078	57471318
ENSGALG00010005997	KIAA1958	2.30117	2.95004	2.37586	0.678128	1.23193	1.01717	0.000205472	-1.41998	down	KIAA1958	Z	66663438	66712109
ENSGALG00010008996	CHRM3	0.713214	1.31618	1.283	0.56472	0.342941	0.534701	0.000205294	-1.30173	down	cholinergic receptor muscarinic 3 [Source:HGNC Symbol;Acc:HGNC:1952]	3	36063213	36359750
ENSGALG00010026940	TH	0.700191	1.05444	11.6545	0.397801	0.514135	0.304909	0.000204965	-3.49884	down	tyrosine hydroxylase [Source:NCBI gene (formerly Entrezgene);Acc:395592]	5	13321388	13349785
ENSGALG00010003388	PXDN	12.4181	8.58918	11.2024	2.33079	4.93892	5.48195	0.000203448	-1.40974	down	peroxidasin [Source:HGNC Symbol;Acc:HGNC:14966]	3	92587037	92660540
ENSGALG00010008087	CPNE8	5.1091	4.01339	3.66056	2.76304	1.56725	1.99714	0.000202486	-1.21519	down	copine 8 [Source:NCBI gene (formerly Entrezgene);Acc:417690]	1	15692490	15788625
ENSGALG00010005792	ADGRG6	4.49211	1.95277	2.83011	1.16739	1.28236	1.10263	0.000200149	-1.59045	down	adhesion G protein-coupled receptor G6 [Source:NCBI gene (formerly Entrezgene);Acc:421673]	3	52548764	52661529
ENSGALG00010012026	SYT1	3.03269	3.49479	6.16479	2.35087	2.06629	1.57989	0.000200022	-1.37953	down	synaptotagmin 1 [Source:NCBI gene (formerly Entrezgene);Acc:396083]	1	39200960	39547336
Gallus_gallus_newGene_14365		2.45665	2.27231	1.99894	0.858828	1.66553	0.761963	0.000199163	-1.89651	down		6	26392249	26403148
ENSGALG00010017708	MEIS1	28.2493	34.8565	37.433	21.7993	9.52841	10.9877	0.000198447	-1.31694	down	Meis homeobox 1 [Source:NCBI gene (formerly Entrezgene);Acc:395589]	3	10654574	10768000
ENSGALG00010010071	GLT8D2	5.44297	2.52172	4.18072	1.75105	0.623459	0.724958	0.000198208	-2.31711	down	glycosyltransferase 8 domain containing 2 [Source:NCBI gene (formerly Entrezgene);Acc:418085]	1	54725022	54745329
Gallus_gallus_newGene_12288		0.911238	1.02662	1.28792	2.28773	4.31955	5.78486	0.000197324	1.845	up		4	87577772	87588845
ENSGALG00010012842	DDX17	89.1855	59.3963	53.8889	34.8087	30.2911	38.1855	0.000196497	-1.0438	down	DEAD-box helicase 17 [Source:HGNC Symbol;Acc:HGNC:2740]	1	50916713	50936539
ENSGALG00010004394	CCNY	6.72628	4.86917	7.19357	3.19685	2.79713	3.23804	0.000196208	-1.10115	down	cyclin Y [Source:HGNC Symbol;Acc:HGNC:23354]	2	12795510	12911253
ENSGALG00010012001	FAM102B	13.3145	16.8787	17.9944	23.1649	38.0252	35.6669	0.000195789	0.956223	up	family with sequence similarity 102 member B [Source:HGNC Symbol;Acc:HGNC:27637]	8	1224575	1262569
ENSGALG00010013697	HDAC4	7.75886	7.2328	4.61102	2.46281	3.77491	3.6016	0.000191842	-1.07496	down	histone deacetylase 4 [Source:NCBI gene (formerly Entrezgene);Acc:374207]	7	6244825	6467132
ENSGALG00010029738	TRPV2	12.4995	11.253	11.4438	7.705	3.81724	4.55104	0.000191031	-1.21416	down	transient receptor potential cation channel subfamily V member 2 [Source:HGNC Symbol;Acc:HGNC:18082]	19	7076460	7088838
ENSGALG00010018756	EML4	21.5057	20.1129	21.2098	9.1653	13.68	12.44	0.000189967	-0.910637	down	EMAP like 4 [Source:HGNC Symbol;Acc:HGNC:1316]	3	23273075	23427603
Gallus_gallus_newGene_14053		1.62583	0.882661	1.61045	8.15792	4.69452	6.1728	0.000187963	2.10577	up		6	11816741	11819030
ENSGALG00010015698	TNFAIP2	28.8093	14.2027	17.4319	10.7443	5.61214	7.65263	0.00018775	-1.4152	down	TNF alpha induced protein 2 [Source:HGNC Symbol;Acc:HGNC:11895]	5	49644525	49661779
ENSGALG00010002084	HACL1	7.54647	5.90923	7.50551	4.19517	2.84583	3.14581	0.000185266	-1.11778	down	2-hydroxyacyl-CoA lyase 1 [Source:NCBI gene (formerly Entrezgene);Acc:420638]	2	33895389	33921370
ENSGALG00010001778	KAT2B	36.2906	52.1918	37.8998	17.8856	23.8551	25.8545	0.000184566	-0.964336	down	lysine acetyltransferase 2B [Source:HGNC Symbol;Acc:HGNC:8638]	2	35754170	35793926
ENSGALG00010013214	RAI14	12.5318	12.7842	12.1547	5.82903	8.52205	6.57695	0.000181817	-0.908744	down	retinoic acid induced 14 [Source:HGNC Symbol;Acc:HGNC:14873]	Z	11009400	11102443
ENSGALG00010013079		1.38935	1.07349	0.666445	0.391992	0.334543	0.507994	0.00017978	-1.41267	down	RNase H, putative, partial [Plasmodium yoelii yoelii]	W	7536771	8047481
Gallus_gallus_newGene_15043		0.546718	0.617616	0.790673	1.97035	2.10907	2.26218	0.000177598	1.61906	up		7	20303678	20314545
ENSGALG00010005228	ZNF521	8.0344	7.79469	7.59807	5.0131	2.94925	3.19424	0.000175287	-1.12427	down	zinc finger protein 521 [Source:HGNC Symbol;Acc:HGNC:24605]	2	103228485	103461621
ENSGALG00010007270	CDH5	37.9886	19.1281	19.7436	11.873	10.2298	11.5494	0.000171719	-1.27238	down	cadherin 5 [Source:NCBI gene (formerly Entrezgene);Acc:374068]	11	11164878	11194081
ENSGALG00010008083	FANCA	3.08705	4.60827	3.54724	7.23862	7.20586	7.83972	0.000169319	0.9244	up	Fanconi anemia complementation group A [Source:NCBI gene (formerly Entrezgene);Acc:415854]	11	18425945	18458779
ENSGALG00010023668	RCN1	35.8995	34.4771	45.0304	20.8166	23.425	22.9551	0.000169074	-0.852966	down	reticulocalbin 1 [Source:HGNC Symbol;Acc:HGNC:9934]	5	5523067	5532080
ENSGALG00010026010	ZSWIM5	11.2739	14.1097	15.0751	8.87647	6.15022	5.81716	0.000167982	-1.04823	down	zinc finger SWIM-type containing 5 [Source:HGNC Symbol;Acc:HGNC:29299]	8	20631537	20713333
ENSGALG00010023966	PEAK1	14.8823	11.4118	11.3318	1.34055	4.56334	5.40648	0.000167115	-1.78532	down	pseudopodium enriched atypical kinase 1 [Source:NCBI gene (formerly Entrezgene);Acc:100857260]	10	3024050	3112317
ENSGALG00010017706	FGFRL1	8.28067	6.62381	8.08127	4.90538	3.16766	3.55829	0.000166134	-1.0656	down	fibroblast growth factor receptor-like 1 [Source:NCBI gene (formerly Entrezgene);Acc:395107]	4	84572137	84739857
ENSGALG00010025696	MTCH1	13.3947	17.1943	14.2382	30.3225	26.8232	24.7382	0.000164912	0.804857	up	mitochondrial carrier 1 [Source:HGNC Symbol;Acc:HGNC:17586]	26	1705686	1713943
ENSGALG00010007577	WFDC1	20.1158	13.7315	36.9073	4.45768	4.37068	11.5352	0.000164312	-1.88202	down	WAP four-disulfide core domain 1 [Source:NCBI gene (formerly Entrezgene);Acc:395238]	11	16368320	16384318
ENSGALG00010005610	MTHFD1L	8.45391	6.44361	8.65071	3.45352	4.76883	4.61755	0.000163806	-1.02787	down	methylenetetrahydrofolate dehydrogenase (NADP+ dependent) 1 like [Source:HGNC Symbol;Acc:HGNC:21055]	3	48325651	48466593
ENSGALG00010025968	FADS2	33.9635	23.3141	44.8158	15.7286	16.7606	16.0165	0.000163391	-1.15257	down	fatty acid desaturase 2 [Source:NCBI gene (formerly Entrezgene);Acc:423122]	5	16327482	16345364
ENSGALG00010001307	LOC107050717	29.7162	22.3661	37.3905	15.9413	8.63615	13.7235	0.000162732	-1.25524	down	calumenin [Source:HGNC Symbol;Acc:HGNC:1458]	JAENSK010000002.1	20820	76818
ENSGALG00010017008	RTN1	6.66045	8.54681	10.0845	4.04927	4.71791	4.04223	0.000160139	-0.980068	down	reticulon 1 [Source:NCBI gene (formerly Entrezgene);Acc:378791]	5	54168052	54280947
ENSGALG00010016335	ABHD4	6.92465	5.6527	5.47301	3.28517	2.88274	3.25962	0.000157102	-1.00899	down	abhydrolase domain containing 4 [Source:NCBI gene (formerly Entrezgene);Acc:420673]	2	40756643	40798978
Gallus_gallus_newGene_7126		1.01643	0.572379	3.83132	0.285803	0.056849	0.157502	0.000156122	-3.19006	down	uncharacterized protein LOC112530439 [Gallus gallus]	28	270372	320853
ENSGALG00010024057	HSD3B1	19.5523	11.3525	32.0012	7.75742	8.64902	6.3	0.000155203	-1.55241	down	hydroxy-delta-5-steroid dehydrogenase, 3 beta- and steroid delta-isomerase 1 [Source:NCBI gene (formerly Entrezgene);Acc:396015]	1	78435000	78594495
ENSGALG00010005333	PLXNA4	0.820481	0.748441	1.18199	0.260519	0.294685	0.351627	0.000153564	-1.663	down	plexin A4 [Source:HGNC Symbol;Acc:HGNC:9102]	1	2830528	3278055
ENSGALG00010027414	PBX3	11.6885	14.1759	13.6809	8.79871	6.98902	6.4207	0.000152627	-0.901998	down	PBX homeobox 3 [Source:NCBI gene (formerly Entrezgene);Acc:417093]	17	10335682	10432332
ENSGALG00010024657	DPY19L3	9.41323	6.46994	6.73486	3.80511	2.90599	3.96772	0.000152308	-1.13011	down	dpy-19 like C-mannosyltransferase 3 [Source:HGNC Symbol;Acc:HGNC:27120]	11	9416580	9447495
ENSGALG00010005215	VASH1	30.8666	28.2838	36.0793	14.6838	17.7349	20.4329	0.000151767	-0.922016	down	vasohibin 1 [Source:HGNC Symbol;Acc:HGNC:19964]	5	38372754	38387204
ENSGALG00010021018	F3	10.8982	8.97979	7.42083	4.83975	2.80385	3.8369	0.000151283	-1.32126	down	coagulation factor III, tissue factor [Source:HGNC Symbol;Acc:HGNC:3541]	8	13268039	13274418
ENSGALG00010006446	LSAMP	4.36976	2.6071	6.62173	1.70134	1.56369	1.24943	0.00015005	-1.53262	down	limbic system-associated membrane protein [Source:NCBI gene (formerly Entrezgene);Acc:395687]	1	81306827	82270678
ENSGALG00010023533	FKBP7	17.711	17.7985	29.2528	10.0386	9.38245	8.95511	0.000147051	-1.2044	down	FKBP prolyl isomerase 7 [Source:HGNC Symbol;Acc:HGNC:3723]	7	15024477	15029096
ENSGALG00010011271	ANGPTL1	3.70458	3.18499	5.12674	1.84445	1.08656	0.631425	0.000146382	-1.819	down	angiopoietin like 1 [Source:NCBI gene (formerly Entrezgene);Acc:770850]	8	6337467	6351789
ENSGALG00010023767	VCAM1	16.5668	8.04479	13.9016	6.6203	5.35696	5.82324	0.000145868	-1.3124	down	vascular cell adhesion molecule 1	8	11572068	11615149
ENSGALG00010028348	NES	2.44639	1.34225	4.82261	1.01108	0.303615	0.62098	0.000145597	-2.23609	down	nestin [Source:NCBI gene (formerly Entrezgene);Acc:395890]	25	1009686	1017524
ENSGALG00010000643	VKORC1	13.6704	15.7072	16.0917	4.39132	7.49386	4.79612	0.000145323	-1.5027	down	vitamin K epoxide reductase complex, subunit 1 [Source:NCBI gene (formerly Entrezgene);Acc:404205]	36	103021	109809
ENSGALG00010016941	SLC8A1	4.5681	4.21421	5.16688	2.66566	1.19363	1.68952	0.000142673	-1.40247	down	solute carrier family 8 member A1 [Source:NCBI gene (formerly Entrezgene);Acc:395760]	3	15992117	16087008
ENSGALG00010005186	ESR1	4.64122	3.94732	3.79737	1.16327	1.5303	2.11469	0.000142113	-1.43652	down	estrogen receptor 1 [Source:NCBI gene (formerly Entrezgene);Acc:396099]	3	48635735	48827660
ENSGALG00010007017	SRD5A2	1.78005	1.77087	1.75147	0.560489	0.590588	0.491511	0.000140416	-1.75442	down	steroid 5 alpha-reductase 2 [Source:HGNC Symbol;Acc:HGNC:11285]	3	33415765	33436565
ENSGALG00010017945	CYP2AB1	43.029	8.18498	10.9538	0.273433	0	0.663879	0.000140337	-6.10789	down	cytochrome P450, family 2, subfamily AB, polypeptide 1 [Source:NCBI gene (formerly Entrezgene);Acc:424944]	9	15388116	15393406
ENSGALG00010028547	ZNF618	5.88337	4.7113	3.48027	1.45213	2.17649	2.21956	0.000139758	-1.41728	down	zinc finger protein 618 [Source:HGNC Symbol;Acc:HGNC:29416]	17	1735183	1875019
Gallus_gallus_newGene_19159		3.31089	3.08866	2.86553	1.80719	0.847018	1.17643	0.000138768	-1.4328	down	patched domain-containing protein 1 [Aythya fuligula]	1	118543062	118566431
ENSGALG00010013180	C5orf24	39.2812	33.6351	27.347	18.5298	19.5361	18.9448	0.00013817	-0.928643	down	chromosome 5 open reading frame 24 [Source:HGNC Symbol;Acc:HGNC:26746]	13	15276513	15291087
ENSGALG00010001628	MAPK11	14.0729	13.1948	14.9722	8.89186	5.88039	7.26505	0.000137442	-1.01023	down	mitogen-activated protein kinase 11 [Source:NCBI gene (formerly Entrezgene);Acc:417739]	1	20591528	20622092
ENSGALG00010019243	SERTAD2	5.63721	4.26034	4.6493	2.44731	2.1305	2.76439	0.000136729	-1.05757	down	SERTA domain containing 2 [Source:NCBI gene (formerly Entrezgene);Acc:421276]	3	9996075	10107883
Gallus_gallus_newGene_9591		2.3933	3.32722	3.64656	6.71186	12.3554	12.3309	0.00013631	1.71414	up		3	93495830	93507858
ENSGALG00010006220	SGCG	3.53526	4.50175	6.11761	1.32906	1.81924	2.45132	0.00013607	-1.39886	down	sarcoglycan gamma [Source:HGNC Symbol;Acc:HGNC:10809]	1	177528420	177644356
Gallus_gallus_newGene_338		0.357407	2.13315	1.83844	4.06193	18.5058	7.92999	0.000135251	2.75496	up		2	17274628	17278489
ENSGALG00010012291	NR5A2	4.02483	2.07342	2.02183	1.21277	0.754489	0.600396	0.000134982	-1.78236	down	nuclear receptor subfamily 5 group A member 2 [Source:NCBI gene (formerly Entrezgene);Acc:395961]	8	1602359	1686032
ENSGALG00010016979	PLSCR5	7.61837	11.5954	6.25711	4.27942	1.598	2.01213	0.000134246	-1.75014	down	phospholipid scramblase family member 5 [Source:HGNC Symbol;Acc:HGNC:19952]	9	11260171	11442904
ENSGALG00010020578	TNKS2	12.2132	8.46355	8.45615	4.04451	4.94971	5.45559	0.000133372	-1.0865	down	tankyrase 2 [Source:NCBI gene (formerly Entrezgene);Acc:374253]	6	20647911	20674973
ENSGALG00010016317	CTDSPL2	10.1631	9.35183	9.01843	5.14795	4.98048	5.25729	0.000132406	-0.86014	down	CTD small phosphatase like 2 [Source:NCBI gene (formerly Entrezgene);Acc:415574]	10	19796503	19836797
ENSGALG00010024144	HNRNPA3	134.615	120.189	130.746	69.1303	72.3857	89.2396	0.000131113	-0.814641	down	heterogeneous nuclear ribonucleoprotein A3 [Source:HGNC Symbol;Acc:HGNC:24941]	7	15445467	15463216
ENSGALG00010019307	ATF3	5.35898	5.46005	6.85848	2.89418	1.09565	1.25363	0.000130932	-1.71444	down	activating transcription factor 3 [Source:HGNC Symbol;Acc:HGNC:785]	3	21534503	21560091
ENSGALG00010020613	ACTG2	146.563	142.319	930.678	36.554	3.94502	17.6587	0.000129922	-4.4778	down	actin, gamma 2, smooth muscle, enteric [Source:NCBI gene (formerly Entrezgene);Acc:396084]	22	3101399	3104040
ENSGALG00010001728	STS	5.84668	6.21741	4.78896	1.19439	2.5155	2.46976	0.000129684	-1.50882	down	steroid sulfatase [Source:HGNC Symbol;Acc:HGNC:11425]	1	126514415	126617406
ENSGALG00010010909	SLIT3	14.6384	15.2351	17.7169	8.43975	8.98584	10.5693	0.000127282	-0.831838	down	slit guidance ligand 3 [Source:NCBI gene (formerly Entrezgene);Acc:374173]	13	3791971	4318754
ENSGALG00010024463	FBXL22	2.37633	2.60287	3.52167	1.0207	0.920525	1.44373	0.000126214	-1.40012	down	F-box and leucine-rich repeat protein 22 [Source:NCBI gene (formerly Entrezgene);Acc:101749169]	10	4050404	4057347
ENSGALG00010002923	SERPINH1	386.914	239.478	310.423	186.752	117.702	148.469	0.000126103	-1.12836	down	serpin family H member 1 [Source:NCBI gene (formerly Entrezgene);Acc:396228]	1	195370325	195379453
Gallus_gallus_newGene_5884		6.48315	7.44623	7.93619	13.3291	15.6507	14.6757	0.000123601	0.985442	up		20	12464216	12589683
ENSGALG00010014093	PLD1	22.2423	20.2011	15.2862	8.08009	7.09593	11.8394	0.000121734	-1.16196	down	phospholipase D1 [Source:HGNC Symbol;Acc:HGNC:9067]	9	19198902	19258207
ENSGALG00010005530		0.441019	1.15081	1.00509	0.241583	0.184658	0.132069	0.000120603	-1.82745	down	interleukin 17D [Source:HGNC Symbol;Acc:HGNC:5984]	1	178673239	178688819
ENSGALG00010012614	LHFPL2	4.70388	2.99354	3.01802	1.27767	1.39817	1.76649	0.000120321	-1.34615	down	LHFPL tetraspan subfamily member 2 [Source:HGNC Symbol;Acc:HGNC:6588]	Z	23160515	23258408
ENSGALG00010011273	RUNX1T1	7.61479	8.8638	8.28568	4.45904	4.12857	3.72954	0.000118176	-1.03728	down	RUNX1 translocation partner 1 [Source:NCBI gene (formerly Entrezgene);Acc:395503]	2	124637531	124747175
ENSGALG00010005756	TET2	5.92666	3.87734	2.69624	0.363352	1.08132	1.64697	0.00011676	-2.08522	down	tet methylcytosine dioxygenase 2 [Source:NCBI gene (formerly Entrezgene);Acc:422540]	4	38381774	38449951
ENSGALG00010005048	ROCK1	21.3466	19.2569	16.6742	6.87276	11.3473	10.5703	0.000116719	-1.05423	down	Rho-associated, coiled-coil containing protein kinase 1 [Source:NCBI gene (formerly Entrezgene);Acc:373970]	2	101789278	101866055
ENSGALG00010021682	MYL4	2.65183	1.73616	6.23278	0.570516	0.412099	0.624134	0.000116549	-2.75427	down	myosin, light chain 4, alkali; atrial, embryonic [Source:NCBI gene (formerly Entrezgene);Acc:396472]	27	2484604	2489842
ENSGALG00010012207	GRIA3	0.832929	1.15833	1.33339	0.239722	0.2838	0.342567	0.000115372	-2.03433	down	glutamate ionotropic receptor AMPA type subunit 3 [Source:NCBI gene (formerly Entrezgene);Acc:396138]	4	15700624	15842546
ENSGALG00010013386	ITGAV	30.3869	22.8677	25.6691	9.39159	12.0749	16.5808	0.000114597	-1.12623	down	integrin subunit alpha V [Source:NCBI gene (formerly Entrezgene);Acc:396420]	7	1402712	1455735
ENSGALG00010020544	BMERB1	16.5811	14.9947	11.5164	8.89401	4.92196	4.70888	0.000113385	-1.28983	down	bMERB domain containing 1 [Source:NCBI gene (formerly Entrezgene);Acc:416594]	14	7490127	7536147
ENSGALG00010018620	LOC100857632	9.29754	9.18449	10.1664	15.2582	21.4925	24.7969	0.000112837	1.04602	up	multiple PDZ domain protein-like	14	13294364	13332441
Gallus_gallus_newGene_20655		1.33671	0.824198	0.54997	0.494215	0.306795	0.364191	0.000110241	-1.49295	down		1	188999129	189013965
ENSGALG00010012188	ADAMTS6	4.35539	5.44301	3.23079	1.0274	1.83088	2.12876	0.000109958	-1.49202	down	ADAM metallopeptidase with thrombospondin type 1 motif 6 [Source:HGNC Symbol;Acc:HGNC:222]	Z	20920236	21076069
ENSGALG00010011926	DYRK2	8.90602	5.63631	6.50692	3.35575	2.99922	4.3535	0.000108504	-1.12002	down	dual specificity tyrosine phosphorylation regulated kinase 2 [Source:NCBI gene (formerly Entrezgene);Acc:427864]	1	35025947	35041470
ENSGALG00010016779	CTNNA2	10.9044	8.90233	10.9622	4.96547	6.02615	5.91495	0.000106358	-0.936232	down	catenin alpha 2 [Source:NCBI gene (formerly Entrezgene);Acc:396035]	4	87012691	87493601
Gallus_gallus_newGene_7509		3.88883	3.66186	3.24113	6.46782	7.55039	9.99398	0.000105842	1.13283	up		3	9931919	9941714
ENSGALG00010008641	HEPHL1	1.35778	0.337992	2.00027	0.228962	0.192489	0.119827	0.000105659	-2.84798	down	hephaestin like 1 [Source:HGNC Symbol;Acc:HGNC:30477]	1	185573678	185618101
Gallus_gallus_newGene_2792		0.490573	1.12023	1.19448	2.86643	7.03102	3.22333	0.000104156	1.92506	up		2	30034202	30053535
ENSGALG00010022967	ADAMTS15	7.4558	3.80388	5.76114	2.83144	1.88524	1.49243	9.79766e-05	-1.53752	down	ADAM metallopeptidase with thrombospondin type 1 motif 15 [Source:HGNC Symbol;Acc:HGNC:16305]	24	1731427	1743161
ENSGALG00010007184	VGLL3	3.75089	4.47274	2.83707	1.38709	1.60111	1.21697	9.65176e-05	-1.45321	down	vestigial like family member 3 [Source:HGNC Symbol;Acc:HGNC:24327]	1	93119193	93140380
ENSGALG00010020486	MKL2	11.8195	8.7871	8.03702	1.82107	3.99736	4.50742	9.62268e-05	-1.53247	down	myocardin related transcription factor B [Source:HGNC Symbol;Acc:HGNC:29819]	14	702291	763211
ENSGALG00010022764	MFAP5	6.96107	6.30024	11.4605	3.71559	3.36665	3.51466	9.53243e-05	-1.2848	down	microfibril associated protein 5 [Source:HGNC Symbol;Acc:HGNC:29673]	1	75931108	75955329
ENSGALG00010002312	LRRC32	8.89419	3.05528	5.22027	1.72681	0.892866	2.10095	9.49939e-05	-1.9488	down	leucine rich repeat containing 32	1	193459033	193478074
ENSGALG00010007999	SDC1	65.1949	32.4549	29.8433	18.1963	12.7802	18.5118	9.49109e-05	-1.44625	down	syndecan 1 [Source:HGNC Symbol;Acc:HGNC:10658]	3	101308366	101330845
Gallus_gallus_newGene_15897		1.31375	1.33819	1.17163	0.367335	0.087429	0.090555	9.48894e-05	-2.84255	down		8	23640235	23668528
ENSGALG00010002160	OMP; CAPN5	50.7348	44.3296	48.2707	29.6549	19.1169	21.0301	9.47593e-05	-1.05116	down	calpain 5 [Source:HGNC Symbol;Acc:HGNC:1482]	1	193134313	193184480
ENSGALG00010001113	IGSF10	4.04261	1.7807	3.35446	1.28814	0.835189	1.16202	9.41962e-05	-1.56683	down	immunoglobulin superfamily member 10 [Source:HGNC Symbol;Acc:HGNC:26384]	9	23187634	23200259
ENSGALG00010007719	LTBP1	64.5075	43.1178	41.7819	22.8725	22.0739	26.8632	9.34827e-05	-1.08362	down	latent transforming growth factor beta binding protein 1 [Source:NCBI gene (formerly Entrezgene);Acc:421461]	3	30814384	30996618
ENSGALG00010012008	ZNF366	3.30299	2.17591	1.68127	0.331912	0.660439	0.769344	9.2446e-05	-2.08728	down	zinc finger protein 366 [Source:HGNC Symbol;Acc:HGNC:18316]	Z	25740424	25766684
Gallus_gallus_newGene_15654		4.33058	3.95666	6.39635	1.88822	0.878276	0.896557	9.07956e-05	-1.76591	down		1	103136870	103166973
ENSGALG00010012063	PTPRD	2.93028	2.93971	2.49326	0.543317	1.17144	1.31143	9.07836e-05	-1.53026	down	protein tyrosine phosphatase receptor type D [Source:HGNC Symbol;Acc:HGNC:9668]	Z	29202134	29561525
ENSGALG00010015013	SNX18	8.73687	5.94112	5.61327	2.59487	3.11445	3.26025	9.02598e-05	-1.25173	down	sorting nexin 18 [Source:NCBI gene (formerly Entrezgene);Acc:768969]	Z	16992867	17011678
Gallus_gallus_newGene_21228		9.77157	12.7786	13.1727	38.5837	33.4608	18.6465	8.92623e-05	1.26554	up		10	19489025	19493899
ENSGALG00010023383	HOXB6	9.50474	11.1303	8.09691	5.18273	1.98674	3.34541	8.84443e-05	-1.51735	down	homeobox B6 [Source:NCBI gene (formerly Entrezgene);Acc:777548]	27	3413148	3424695
ENSGALG00010019524	HHIPL2	46.2367	30.7605	45.5935	7.26013	15.8434	20.0425	8.7764e-05	-1.57117	down	HHIP like 2 [Source:HGNC Symbol;Acc:HGNC:25842]	3	17761366	17777891
ENSGALG00010027290	CSPG5	5.68194	3.02032	2.81863	1.52347	0.899437	0.694638	8.77337e-05	-1.97333	down	chondroitin sulfate proteoglycan 5 [Source:NCBI gene (formerly Entrezgene);Acc:395466]	2	890302	896412
ENSGALG00010005023	KDELC2	7.07294	7.34616	9.40972	4.35353	3.38837	2.29694	8.77251e-05	-1.31646	down	protein O-glucosyltransferase 3 [Source:HGNC Symbol;Acc:HGNC:28496]	1	180094688	180114364
Gallus_gallus_newGene_21058		2.12606	3.5714	3.11196	8.71681	11.8591	5.20438	8.73274e-05	1.57707	up		10	12800024	12813319
ENSGALG00010007951	TGFBR1	16.3382	15.1656	13.6121	7.44443	9.78982	9.76514	8.62268e-05	-0.852317	down	transforming growth factor beta receptor 1 [Source:NCBI gene (formerly Entrezgene);Acc:374094]	2	55605120	55641715
ENSGALG00010001793	IKZF5	8.24792	7.42506	6.88231	2.92764	4.17344	6.45982	8.39074e-05	-1.07698	down	IKAROS family zinc finger 5 [Source:NCBI gene (formerly Entrezgene);Acc:430882]	6	32193867	32276566
ENSGALG00010004143	TCF24	2.86078	18.0107	4.30295	1.72771	0.722481	1.57916	8.28579e-05	-2.62658	down	transcription factor 24 [Source:HGNC Symbol;Acc:HGNC:32275]	2	114985020	114989585
ENSGALG00010011001	ANGPT1	3.44921	2.75493	1.47005	0.807329	0.668543	0.946253	8.16687e-05	-1.7315	down	angiopoietin 1 [Source:NCBI gene (formerly Entrezgene);Acc:395129]	2	130755047	130920404
ENSGALG00010007982	RECK	14.4525	10.9243	9.52125	5.11496	5.22712	6.58138	8.16347e-05	-1.11444	down	reversion inducing cysteine rich protein with kazal motifs [Source:NCBI gene (formerly Entrezgene);Acc:420804]	2	55652111	55727275
ENSGALG00010001248	PTPRZ1	1.2299	5.64202	3.15284	0.464441	0.944901	0.902288	8.00845e-05	-1.92689	down	protein tyrosine phosphatase, receptor type Z1 [Source:NCBI gene (formerly Entrezgene);Acc:396403]	1	23069261	23199789
ENSGALG00010016471	POMGNT2	3.68012	3.27131	3.66262	3.43266	2.31116	1.32501	7.68747e-05	-1.12533	down	protein O-linked mannose N-acetylglucosaminyltransferase 2 (beta 1,4-) [Source:NCBI gene (formerly Entrezgene);Acc:428446]	2	41018727	41069268
ENSGALG00010013173	KCNJ8	11.4131	4.79205	12.3824	3.9446	2.85539	2.77839	7.6693e-05	-1.66379	down	Potassium inwardly rectifying channel subfamily J member 8 [Source:NCBI gene (formerly Entrezgene);Acc:395973]	1	67006795	67014251
Gallus_gallus_newGene_7111		32.1275	20.5509	42.1247	19.7747	11.7616	15.5772	7.61494e-05	-1.41984	down	uncharacterized protein LOC112530439 [Gallus gallus]	28	58575	324073
ENSGALG00010012110		14.6056	10.3035	10.293	5.13449	5.92267	6.13498	7.4402e-05	-1.07505	down	FCH and mu domain containing endocytic adaptor 2 [Source:HGNC Symbol;Acc:HGNC:25180]	Z	25481799	25523341
ENSGALG00010018707	SLC45A1	15.1617	12.4878	11.0085	7.51305	6.8367	6.5681	7.43016e-05	-0.955671	down	solute carrier family 45 member 1 [Source:HGNC Symbol;Acc:HGNC:17939]	21	201771	213648
ENSGALG00010003164	C3	15.6116	9.45286	21.2761	6.14313	0.876359	2.08059	7.36016e-05	-2.34402	down	complement C3 [Source:HGNC Symbol;Acc:HGNC:1318]	30	137405	165785
ENSGALG00010008163	CHTF8	20.1454	19.7886	15.1393	37.5356	40.332	36.6932	7.21257e-05	0.972165	up	chromosome transmission fidelity factor 8 [Source:NCBI gene (formerly Entrezgene);Acc:769609]	11	18560263	18561981
ENSGALG00010015196	PDE4D	11.0454	11.3986	7.26674	2.56106	4.04161	5.03908	7.06521e-05	-1.40148	down	phosphodiesterase 4D [Source:HGNC Symbol;Acc:HGNC:8783]	Z	18793419	18962417
ENSGALG00010010796	PRKCDBP	110.494	87.0603	132.788	63.9755	32.1899	47.1409	6.91666e-05	-1.2828	down	caveolae associated protein 2 [Source:HGNC Symbol;Acc:HGNC:10690]	7	7799116	7808450
ENSGALG00010004824	ATM	4.68947	3.89644	2.77362	1.39067	1.98708	1.66023	6.91294e-05	-1.23543	down	ATM serine/threonine kinase [Source:NCBI gene (formerly Entrezgene);Acc:395401]	1	180132376	180192070
ENSGALG00010013354	WWP1	10.5893	9.98572	8.73293	4.57179	5.60752	5.74579	6.86362e-05	-0.948582	down	WW domain containing E3 ubiquitin protein ligase 1 [Source:NCBI gene (formerly Entrezgene);Acc:420212]	2	122659411	122719898
ENSGALG00010017927	PCSK2	5.51493	4.33178	5.04151	2.33574	2.05685	2.7395	6.83468e-05	-1.13947	down	proprotein convertase subtilisin/kexin type 2 [Source:HGNC Symbol;Acc:HGNC:8744]	3	11683429	11779700
Gallus_gallus_newGene_10269		496.656	186.441	353.037	168.456	62.3157	57.7184	6.82406e-05	-1.93478	down	uncharacterized protein LOC101750014 [Gallus gallus]	39	37588	43118
ENSGALG00010000431	AIFM3	3.00674	5.29481	4.73086	9.80412	8.17137	10.5228	6.81985e-05	1.11728	up	apoptosis inducing factor mitochondria associated 3 [Source:HGNC Symbol;Acc:HGNC:26398]	15	10043982	10069317
ENSGALG00010019114	FAM46D	1.23283	0.82891	0.839785	0.356205	0.335768	0.404292	6.78896e-05	-1.46584	down	terminal nucleotidyltransferase 5D [Source:HGNC Symbol;Acc:HGNC:28399]	4	9434565	9458097
ENSGALG00010002253	GK2	9.31428	6.05979	6.0261	3.556	2.85823	3.17473	6.74299e-05	-1.19916	down	glycerol kinase 2	1	115814929	115859228
ENSGALG00010013285	ATP2B1	14.5559	10.7137	12.0235	5.2053	6.12925	7.5925	6.72792e-05	-1.05013	down	ATPase plasma membrane Ca2+ transporting 1 [Source:NCBI gene (formerly Entrezgene);Acc:374244]	1	43444923	43503329
ENSGALG00010026909	CYP2J22	12.1518	10.294	6.22004	26.6915	19.2526	30.3005	6.59612e-05	1.34024	up	cytochrome P450, family 2, subfamily J, polypeptide 22	8	26366317	26373242
ENSGALG00010028375	LMNB2	27.5458	22.2734	19.6772	10.6954	11.6301	14.0913	6.54345e-05	-1.00458	down	lamin B2 [Source:NCBI gene (formerly Entrezgene);Acc:396222]	28	1044849	1075471
ENSGALG00010009336	LAMB1	62.4623	45.3744	69.7605	35.2997	23.4141	26.8169	6.51836e-05	-1.13245	down	laminin subunit beta 1 [Source:NCBI gene (formerly Entrezgene);Acc:396478]	1	15068038	15108867
ENSGALG00010008027	C6orf62	75.3803	56.1888	52.0192	27.8859	32.741	35.3335	6.51636e-05	-1.00949	down	chromosome 6 open reading frame 62 [Source:HGNC Symbol;Acc:HGNC:20998]	2	89844451	89851890
ENSGALG00010005497	MKX	10.7327	10.6088	7.44952	4.96252	4.40903	5.18644	6.50189e-05	-1.05209	down	mohawk homeobox [Source:HGNC Symbol;Acc:HGNC:23729]	2	15598192	15641410
ENSGALG00010008354	TMEM71	3.81633	2.50769	1.25242	0.547046	0.282566	0.497988	6.48943e-05	-2.55292	down	transmembrane protein 71 [Source:HGNC Symbol;Acc:HGNC:26572]	2	140668465	140678854
ENSGALG00010003742	ZFHX4	1.2545	1.24967	0.820987	0.119969	0.339563	0.408472	6.36273e-05	-1.99949	down	zinc finger homeobox 4 [Source:NCBI gene (formerly Entrezgene);Acc:395904]	2	119016533	119166779
ENSGALG00010018414	EPAS1	36.7754	27.7372	34.4404	17.3786	17.7066	19.9091	6.35322e-05	-0.923063	down	endothelial PAS domain protein 1 [Source:NCBI gene (formerly Entrezgene);Acc:395596]	3	26244217	26333652
ENSGALG00010002649	UFL1	11.4703	10.4639	10.4164	3.96102	5.74251	5.79127	6.32519e-05	-1.09039	down	UFM1 specific ligase 1 [Source:NCBI gene (formerly Entrezgene);Acc:421804]	3	72503135	72524242
ENSGALG00010012449	SUB1	22.3349	16.6942	19.2601	7.17688	9.34483	11.4251	6.27192e-05	-1.13465	down	SUB1 regulator of transcription [Source:NCBI gene (formerly Entrezgene);Acc:427425]	Z	10354289	10370123
ENSGALG00010014934	MAMDC2	8.84256	7.36982	15.815	4.96126	1.8053	2.21458	6.23268e-05	-1.91414	down	MAM domain containing 2 [Source:HGNC Symbol;Acc:HGNC:23673]	Z	35493956	35559760
Gallus_gallus_newGene_7460		0.322287	0.725264	0.316613	0.940809	6.75444	3.47699	6.1644e-05	2.92198	up		3	8086882	8091615
ENSGALG00010011545	USP12-like	16.4298	15.2968	14.2763	9.63154	8.71494	9.12469	6.16336e-05	-0.821699	down	ubiquitin specific peptidase 12-like [Source:NCBI gene (formerly Entrezgene);Acc:422322]	4	12207495	12235851
ENSGALG00010013351	EDAR	2.69922	1.87427	4.88855	1.1524	0.673309	0.387217	6.11556e-05	-2.20328	down	ectodysplasin A receptor [Source:NCBI gene (formerly Entrezgene);Acc:428015]	1	136489664	136562742
ENSGALG00010025067	SLC1A2	2.05289	0.934038	1.87768	0.386481	0.617423	0.390623	6.05841e-05	-1.94743	down	solute carrier family 1 member 2 [Source:NCBI gene (formerly Entrezgene);Acc:423156]	5	18559173	18637724
ENSGALG00010001854	CHRDL2	1.1207	0.795285	1.46952	0.285611	0.067258	0.143327	6.03469e-05	-2.81508	down	chordin like 2 [Source:HGNC Symbol;Acc:HGNC:24168]	1	194656731	194695118
ENSGALG00010015040	ZC4H2	18.7874	10.4297	13.8906	7.60513	10.0172	10.4409	5.96049e-05	-0.999942	down	zinc finger C4H2-type containing [Source:HGNC Symbol;Acc:HGNC:24931]	4	22253	38055
ENSGALG00010005758	HIVEP2	4.68674	2.99299	2.36123	1.43923	1.04103	1.42775	5.56938e-05	-1.43633	down	HIVEP zinc finger 2 [Source:HGNC Symbol;Acc:HGNC:4921]	3	52434090	52459130
ENSGALG00010004721	LAMA2	5.18613	8.59727	12.716	2.77636	3.71117	3.49422	5.50617e-05	-1.42554	down	laminin subunit alpha 2 [Source:HGNC Symbol;Acc:HGNC:6482]	3	57779937	58116736
ENSGALG00010024695	TRABD2B	3.75667	4.42606	3.86238	1.7051	1.76416	2.19069	5.46526e-05	-1.15574	down	TraB domain containing 2B [Source:HGNC Symbol;Acc:HGNC:44200]	8	21892349	22145699
ENSGALG00010010547	BST1	14.0856	7.17492	8.04495	4.6891	3.0315	3.27803	5.41722e-05	-1.50083	down	bone marrow stromal cell antigen 1 [Source:NCBI gene (formerly Entrezgene);Acc:422828]	4	76166147	76186901
ENSGALG00010003042	TOX	3.37151	2.67669	2.48455	1.34389	0.630292	0.641417	5.37061e-05	-1.71947	down	thymocyte selection associated high mobility group box [Source:NCBI gene (formerly Entrezgene);Acc:421138]	2	111854653	112075147
ENSGALG00010027906	LHX6	7.56382	3.84624	5.3832	2.04587	1.72217	0.787369	5.36206e-05	-1.95635	down	LIM homeobox 6 [Source:HGNC Symbol;Acc:HGNC:21735]	17	9329735	9341490
ENSGALG00010010136	EPHX2	8.85684	6.45079	8.9161	1.03773	1.85209	3.56243	5.2245e-05	-1.97884	down	epoxide hydrolase 2 [Source:NCBI gene (formerly Entrezgene);Acc:421999]	3	104882529	104891780
ENSGALG00010005453	UST	17.2038	12.9365	12.9944	9.0611	5.62608	6.40928	5.22439e-05	-1.13581	down	uronyl 2-sulfotransferase [Source:HGNC Symbol;Acc:HGNC:17223]	3	47491950	47650093
ENSGALG00010003132		6.35078	8.8403	8.74888	3.98044	3.38393	4.40491	5.1833e-05	-1.08997	down	trophoblast glycoprotein [Source:HGNC Symbol;Acc:HGNC:12004]	3	77918620	77925332
ENSGALG00010001161	B3GALNT1	3.33139	2.40416	2.8412	1.43196	1.53585	1.24456	5.18076e-05	-1.04125	down	beta-1,3-N-acetylgalactosaminyltransferase 1 (globoside blood group) [Source:HGNC Symbol;Acc:HGNC:918]	9	21798298	21832577
ENSGALG00010001585		19.4337	13.9339	12.3905	8.16039	3.67517	5.24518	5.14938e-05	-1.49862	down	chimerin 2 [Source:HGNC Symbol;Acc:HGNC:1944]	2	33660973	33686538
Gallus_gallus_newGene_22058		2.77234	3.73868	4.52451	9.86734	7.08115	12.6949	5.12302e-05	1.36989	up		12	16051822	16057007
ENSGALG00010010285	MRAP	1.59529	0.490424	2.31507	0.173313	0.160828	0.271011	5.10028e-05	-3.03035	down	melanocortin 2 receptor accessory protein	1	104975989	104991691
ENSGALG00010001599	TBLX1	22.6254	15.7642	21.1553	11.1489	9.59553	12.4464	5.07059e-05	-0.922678	down	transducin beta like 1X-linked [Source:NCBI gene (formerly Entrezgene);Acc:426045]	1	125335589	125535463
ENSGALG00010005081	GREB1L	9.78921	8.55962	8.50661	5.76004	4.47007	4.17137	4.94591e-05	-0.968943	down	GREB1 like retinoic acid receptor coactivator [Source:HGNC Symbol;Acc:HGNC:31042]	2	101899674	102028271
ENSGALG00010028912	EXFABP	173.188	39.7233	49.9855	9.85361	0.930899	4.24012	4.81606e-05	-4.22544	down	extracellular fatty acid-binding protein [Source:NCBI gene (formerly Entrezgene);Acc:396393]	17	1177676	1180692
ENSGALG00010013292	PRDM1	5.80632	1.77907	2.21458	1.05357	0.522744	0.360355	4.77862e-05	-2.31889	down	PR/SET domain 1 [Source:HGNC Symbol;Acc:HGNC:9346]	3	68037917	68144103
ENSGALG00010006176	MMR1L3	3.83281	4.57302	3.21744	1.56616	2.07044	1.45628	4.76329e-05	-1.22131	down	macrophage mannose receptor 1-like 3 [Source:NCBI gene (formerly Entrezgene);Acc:420515]	2	19404666	19434884
ENSGALG00010010460	SEMA3C	10.9791	7.95622	11.715	2.01023	4.33488	4.61391	4.74055e-05	-1.55789	down	semaphorin 3C [Source:NCBI gene (formerly Entrezgene);Acc:374090]	1	11250329	11371157
ENSGALG00010010022	KMT2E	35.0576	29.6809	24.6748	15.6781	17.2648	16.507	4.66794e-05	-0.926105	down	lysine methyltransferase 2E (inactive) [Source:HGNC Symbol;Acc:HGNC:18541]	1	13961666	14016782
ENSGALG00010020922	INSIG2	20.452	19.1314	18.7188	12.1886	11.7382	11.4361	4.56929e-05	-0.811046	down	insulin induced 2 [Source:NCBI gene (formerly Entrezgene);Acc:424276]	7	28449944	28462779
ENSGALG00010027636	SLC1A6	9.59334	4.57382	6.88062	2.40427	2.54001	1.95281	4.51714e-05	-1.63875	down	solute carrier family 1 member 6 [Source:HGNC Symbol;Acc:HGNC:10944]	28	1110656	1137768
ENSGALG00010006835	FRY	6.22659	4.96033	3.60777	2.3879	1.81166	2.38422	4.46649e-05	-1.23287	down	FRY microtubule binding protein [Source:HGNC Symbol;Acc:HGNC:20367]	1	174446029	174690696
ENSGALG00010028107	NOTCH1	9.3484	6.19938	6.20902	3.93757	2.58285	3.13164	4.43985e-05	-1.24669	down	notch 1 [Source:NCBI gene (formerly Entrezgene);Acc:395655]	17	8415404	8450959
ENSGALG00010002310	PRRG1	12.0748	12.9286	12.1294	5.13296	6.93108	6.46097	4.30561e-05	-0.976313	down	proline rich and Gla domain 1 [Source:NCBI gene (formerly Entrezgene);Acc:418582]	1	113365909	113402768
ENSGALG00010023217	CREB3L1	26.4706	20.7099	34.3852	14.4014	5.52226	7.29965	4.28352e-05	-1.65564	down	cAMP responsive element binding protein 3 like 1 [Source:HGNC Symbol;Acc:HGNC:18856]	5	23227767	23271032
ENSGALG00010010712	ADAMTS5	5.95423	12.3701	4.50946	1.52324	2.85802	2.62234	4.24734e-05	-1.75234	down	ADAM metallopeptidase with thrombospondin type 1 motif 5 [Source:HGNC Symbol;Acc:HGNC:221]	1	103167001	103210984
ENSGALG00010008091	LOC420807	5.57088	9.22693	8.32279	18.0971	20.7271	16.316	4.12952e-05	1.21268	up	uncharacterized LOC420807	2	55776600	55781839
ENSGALG00010012362	COL6A3	49.6917	33.4385	102.032	25.61	7.45966	9.83637	4.10407e-05	-2.16853	down	collagen type VI alpha 3 chain [Source:NCBI gene (formerly Entrezgene);Acc:396548]	7	4879953	4933213
ENSGALG00010013434	CORIN	8.8365	14.6158	7.91139	3.88597	5.19502	4.00944	4.01735e-05	-1.2795	down	corin, serine peptidase [Source:HGNC Symbol;Acc:HGNC:19012]	4	66154624	66276517
ENSGALG00010022538	WIPF1	19.5575	10.9944	9.43192	4.61122	6.00463	4.26638	3.9875e-05	-1.50215	down	WAS/WASL interacting protein family member 1 [Source:NCBI gene (formerly Entrezgene);Acc:424143]	7	16438453	16485129
ENSGALG00010013174	ADAMTS12	4.94649	3.11342	5.43684	0.765521	1.09847	2.02271	3.96254e-05	-1.86431	down	ADAM metallopeptidase with thrombospondin type 1 motif 12 [Source:HGNC Symbol;Acc:HGNC:14605]	Z	10663212	10862979
Gallus_gallus_newGene_11921		4.91166	7.13848	6.30501	10.1048	19.9654	13.4022	3.85744e-05	1.27222	up		4	73215339	73229351
Gallus_gallus_newGene_14470		0.092495	0.239867	0.145865	1.32455	4.8293	0.586372	3.75456e-05	3.72331	up		6	30310939	30320454
ENSGALG00010028700	ANGPTL2	18.2401	15.494	29.5124	9.44136	4.75235	7.16718	3.70219e-05	-1.61548	down	angiopoietin-like 2 [Source:NCBI gene (formerly Entrezgene);Acc:776031]	17	10909530	10927238
ENSGALG00010016644	NMRAL1	9.1015	6.4497	6.72358	26.4704	25.0346	13.1334	3.56669e-05	1.45892	up	NmrA like redox sensor 1 [Source:NCBI gene (formerly Entrezgene);Acc:416672]	14	12752216	12757162
ENSGALG00010028087	LOC121106612	12.0959	8.2721	9.28934	5.21118	4.45597	4.8644	3.50745e-05	-1.10691	down	STIM activating enhancer [Source:HGNC Symbol;Acc:HGNC:30526]	12	910653	941246
ENSGALG00010001468	ANOS1	3.65834	5.6233	2.89747	0.158349	0.680242	1.21694	3.43434e-05	-2.61475	down	anosmin 1 [Source:NCBI gene (formerly Entrezgene);Acc:396395]	1	125834621	125959791
ENSGALG00010009029	IGSF3	24.0707	21.1307	25.5958	14.4685	9.8612	11.7901	3.42931e-05	-1.04492	down	immunoglobulin superfamily member 3 [Source:HGNC Symbol;Acc:HGNC:5950]	1	92340978	92415410
ENSGALG00010025727	GLI1	4.16345	2.4407	3.19553	0.99233	0.425125	1.21133	3.42016e-05	-1.97451	down	GLI family zinc finger 1 [Source:NCBI gene (formerly Entrezgene);Acc:396045]	34	1748385	1758616
ENSGALG00010005296	PAN3	17.4961	14.8138	10.2013	6.16261	6.6635	7.21473	3.36471e-05	-1.15535	down	poly(A) specific ribonuclease subunit PAN3 [Source:HGNC Symbol;Acc:HGNC:29991]	1	175775833	175853857
ENSGALG00010024441	SAA	40.1194	14.1526	13.9636	6.85422	1.15323	3.42714	3.32029e-05	-2.7258	down	serum amyloid A [Source:NCBI gene (formerly Entrezgene);Acc:423079]	5	12095947	12102076
ENSGALG00010006083	CACNB2	4.36074	6.01239	4.81522	0.951719	2.26251	2.1281	3.23865e-05	-1.5938	down	calcium voltage-gated channel auxiliary subunit beta 2 [Source:HGNC Symbol;Acc:HGNC:1402]	2	19027671	19251748
ENSGALG00010015837	GDA	10.1178	5.20983	3.45003	0.450959	1.06944	2.10834	3.11549e-05	-2.40769	down	guanine deaminase [Source:HGNC Symbol;Acc:HGNC:4212]	Z	36290005	36318964
Gallus_gallus_newGene_14048		6.82891	6.39784	5.50087	2.54884	2.47305	4.01497	3.11082e-05	-1.18404	down		6	11472449	11489258
ENSGALG00010008623	TRPS1	3.38801	4.53165	2.9391	0.801841	1.65754	1.13629	3.03422e-05	-1.59964	down	transcriptional repressor GATA binding 1 [Source:HGNC Symbol;Acc:HGNC:12340]	2	133838445	134044280
ENSGALG00010005969	HECA	22.3358	16.4697	12.5384	8.69896	6.97221	7.69146	2.9967e-05	-1.21003	down	hdc homolog, cell cycle regulator [Source:HGNC Symbol;Acc:HGNC:21041]	3	53724247	53749354
ENSGALG00010010422	CDH1	1.35176	1.75271	1.06198	5.02905	3.59059	3.37653	2.94005e-05	1.45841	up	cadherin 1 [Source:NCBI gene (formerly Entrezgene);Acc:415860]	11	18517624	18526386
ENSGALG00010019018	SH3BGRL	107.416	92.3609	94.2587	61.1118	44.3469	59.5398	2.92425e-05	-0.937591	down	SH3 domain binding glutamate rich protein like [Source:NCBI gene (formerly Entrezgene);Acc:422277]	4	9301241	9332035
ENSGALG00010014477	ITPR2	7.88408	5.06114	5.37804	2.25864	2.91451	2.95835	2.89855e-05	-1.24871	down	inositol 1,4,5-trisphosphate receptor type 2 [Source:HGNC Symbol;Acc:HGNC:6181]	1	67742505	68004312
ENSGALG00010016131	SMYD1	1.45242	1.5556	0.753701	6.16354	5.16918	3.18295	2.87566e-05	1.87401	up	SET and MYND domain containing 1 [Source:NCBI gene (formerly Entrezgene);Acc:373960]	4	85587429	85610895
ENSGALG00010013621	PDGFRA	52.5002	42.4694	36.1484	24.5498	15.7945	22.095	2.85247e-05	-1.14356	down	platelet-derived growth factor receptor, alpha polypeptide [Source:NCBI gene (formerly Entrezgene);Acc:395509]	4	64913447	64949864
ENSGALG00010003764	HDAC9	5.43199	3.56636	5.19316	2.38882	1.37914	1.26327	2.80404e-05	-1.56169	down	histone deacetylase 9 [Source:NCBI gene (formerly Entrezgene);Acc:420599]	2	28983438	29429157
ENSGALG00010009223	ATP8B4	11.118	4.66044	9.01311	3.40266	2.05703	2.6719	2.74776e-05	-1.69315	down	ATPase phospholipid transporting 8B4 (putative)	Z	9425477	9489182
ENSGALG00010029752	LOC101749175	13.7175	7.45266	13.4952	2.86796	2.6185	4.30561	2.72991e-05	-1.90491	down	transmembrane protein 211-like	19	7204745	7258190
ENSGALG00010005490	DCBLD2	34.327	38.8755	29.8028	15.7001	21.6004	18.0973	2.65142e-05	-0.961068	down	discoidin, CUB and LCCL domain containing 2 [Source:NCBI gene (formerly Entrezgene);Acc:418379]	1	84788903	84831364
ENSGALG00010021221	HAP1	4.62748	7.6089	4.4002	20.4985	13.3748	12.1056	2.60801e-05	1.40509	up	huntingtin associated protein 1	27	4645389	4654878
ENSGALG00010018021	ATRN	52.022	36.698	40.4704	24.0523	16.662	21.8933	2.57943e-05	-1.12195	down	attractin [Source:HGNC Symbol;Acc:HGNC:885]	4	88768785	88908960
ENSGALG00010014897	COL8A2	9.59804	6.35956	15.2378	5.66011	3.6983	5.36825	2.54142e-05	-1.37962	down	collagen type VIII alpha 2 chain [Source:HGNC Symbol;Acc:HGNC:2216]	23	4477504	4505028
ENSGALG00010013458	LAMA4	17.8512	13.6353	15.5686	5.98507	7.14597	9.42193	2.52516e-05	-1.13729	down	laminin subunit alpha 4 [Source:HGNC Symbol;Acc:HGNC:6484]	3	65400754	65497107
ENSGALG00010023170	TCF12	80.2129	70.7186	70.8741	41.0807	43.3921	47.6307	2.51641e-05	-0.839181	down	transcription factor 12 [Source:NCBI gene (formerly Entrezgene);Acc:396334]	10	7424020	7576643
ENSGALG00010007777	KIF13A	7.98318	7.36392	5.99826	2.8063	3.8007	3.79882	2.48751e-05	-1.10298	down	kinesin family member 13A [Source:HGNC Symbol;Acc:HGNC:14566]	2	60126383	60239135
ENSGALG00010009542	WDR1	58.9284	47.3031	56.5631	27.7417	25.156	30.2137	2.46559e-05	-0.967922	down	WD repeat domain 1 [Source:NCBI gene (formerly Entrezgene);Acc:422842]	4	77813983	77852960
ENSGALG00010005282	FLT1	5.48022	3.56426	3.81154	1.49057	1.61952	1.98893	2.42624e-05	-1.39467	down	fms related receptor tyrosine kinase 1 [Source:NCBI gene (formerly Entrezgene);Acc:374100]	1	175670034	175771469
ENSGALG00010024950	NCAM1	15.9551	13.0845	25.7207	7.55818	6.13023	7.47886	2.38712e-05	-1.32854	down	neural cell adhesion molecule 1 [Source:NCBI gene (formerly Entrezgene);Acc:428253]	24	5838003	5918871
Gallus_gallus_newGene_20653		8.9094	7.35999	9.0221	3.74777	2.58343	4.35161	2.3227e-05	-1.3172	down		1	188952247	188956490
ENSGALG00010021130	LOC100858647	2.65595	3.20559	5.88895	0.771531	0.423719	0.165014	2.32239e-05	-3.09154	down	beta-microseminoprotein-like	6	18583469	18592151
Gallus_gallus_newGene_2595		6.18872	4.9888	5.17987	10.5378	12.5561	13.5097	2.30016e-05	1.11028	up		2	21288642	21363994
ENSGALG00010006730	HAPLN1	2.61542	3.01377	2.29183	0.664607	0.555433	1.0146	2.29852e-05	-1.82175	down	hyaluronan and proteoglycan link protein 1 [Source:NCBI gene (formerly Entrezgene);Acc:396475]	Z	63233198	63334679
ENSGALG00010016011	ADD1	39.5706	40.2399	38.5949	24.931	28.7283	24.1166	2.26304e-05	-0.748369	down	adducin 1 [Source:NCBI gene (formerly Entrezgene);Acc:422882]	4	81804263	81861504
ENSGALG00010013283	PAWR	13.2515	19.5959	10.8267	4.24798	5.70378	7.49223	2.22857e-05	-1.38199	down	pro-apoptotic WT1 regulator [Source:HGNC Symbol;Acc:HGNC:8614]	1	39569524	39642252
ENSGALG00010006602	EDNRA	50.1116	48.6422	53.807	31.0135	14.2412	16.5692	2.1842e-05	-1.4048	down	endothelin receptor type A [Source:NCBI gene (formerly Entrezgene);Acc:373908]	4	31478298	31510526
ENSGALG00010010349	RREB1	4.36641	3.36798	3.30194	1.38318	1.68156	1.96448	2.17462e-05	-1.20879	down	ras responsive element binding protein 1 [Source:NCBI gene (formerly Entrezgene);Acc:395920]	2	64380289	64503125
Gallus_gallus_newGene_15828		6.15679	11.2956	4.38051	37.7622	20.4766	18.9641	2.11967e-05	1.78382	up		8	20268500	20271892
ENSGALG00010005236	TMTC4	10.9738	8.01281	16.2747	2.09469	4.7598	4.19226	2.07322e-05	-1.70456	down	transmembrane O-mannosyltransferase targeting cadherins 4 [Source:HGNC Symbol;Acc:HGNC:25904]	1	143907857	143965727
Gallus_gallus_newGene_11755		0.24598	0.065002	0.19395	0.8962	4.60783	0.666685	2.00309e-05	3.72362	up		4	67318167	67364005
ENSGALG00010001121	WWTR1	11.6835	8.39136	12.0656	4.88405	5.64271	4.65228	1.98507e-05	-1.15844	down	WW domain containing transcription regulator 1 [Source:HGNC Symbol;Acc:HGNC:24042]	9	23507293	23550956
ENSGALG00010013520	CREG2	4.76677	4.3308	5.98871	1.44325	1.64524	1.82386	1.93905e-05	-1.69021	down	cellular repressor of E1A stimulated genes 2 [Source:HGNC Symbol;Acc:HGNC:14272]	1	133594556	133610087
ENSGALG00010002343	GPD1L	17.1232	14.081	10.8784	6.7172	6.36988	7.15659	1.92108e-05	-1.12712	down	glycerol-3-phosphate dehydrogenase 1 like [Source:HGNC Symbol;Acc:HGNC:28956]	2	40224625	40260150
ENSGALG00010024433	GPC2	7.43042	10.0189	8.248	3.91468	4.84919	3.58283	1.90672e-05	-1.1107	down	glypican 2	9	2585145	3004441
Gallus_gallus_newGene_4214		5.20797	3.29725	5.85264	1.84158	0.954774	1.29435	1.87946e-05	-1.88922	down		2	93697217	93699480
ENSGALG00010020315	ANO5	16.7145	13.0194	12.215	4.21222	6.89689	7.0127	1.84431e-05	-1.27818	down	anoctamin 5 [Source:NCBI gene (formerly Entrezgene);Acc:422973]	5	2926258	2976666
ENSGALG00010017848	CYP3A4	19.7485	24.6625	18.0664	43.0555	63.2805	39.7444	1.84034e-05	1.16128	up	cytochrome P450 family 3 subfamily A member 4 [Source:NCBI gene (formerly Entrezgene);Acc:416477]	14	3895427	3906901
ENSGALG00010001123	CP	21.45	10.3642	9.9588	4.65997	3.795	5.61903	1.76098e-05	-1.65017	down	ceruloplasmin [Source:HGNC Symbol;Acc:HGNC:2295]	9	23603238	23619999
ENSGALG00010010007	CTIF	4.95468	4.3838	3.7863	2.09289	1.75993	2.20266	1.7488e-05	-1.17913	down	cap binding complex dependent translation initiation factor [Source:HGNC Symbol;Acc:HGNC:23925]	Z	1607530	1702684
ENSGALG00010006254	PROS1	47.6246	25.6514	42.7663	14.308	16.1304	18.1752	1.70463e-05	-1.33621	down	protein S [Source:HGNC Symbol;Acc:HGNC:9456]	1	89858467	89891143
ENSGALG00010001577	NKX6-2	15.1414	15.8438	18.9211	37.6602	34.7453	31.1369	1.70112e-05	0.980969	up	NK6 homeobox 2 [Source:NCBI gene (formerly Entrezgene);Acc:395591]	6	36046532	36049012
Gallus_gallus_newGene_16659		5.48667	7.45091	2.35993	34.8383	17.2342	17.5138	1.65929e-05	2.01109	up		JAENSK010000452.1	3481	6370
ENSGALG00010025573	CLMP	15.5007	11.9524	16.1907	8.00969	4.21461	5.14143	1.65793e-05	-1.40693	down	CXADR like membrane protein [Source:HGNC Symbol;Acc:HGNC:24039]	24	3117658	3126226
ENSGALG00010001203	TMX3	18.5632	17.6123	15.5229	6.60016	8.98264	9.80749	1.59284e-05	-1.09479	down	thioredoxin related transmembrane protein 3 [Source:NCBI gene (formerly Entrezgene);Acc:421027]	2	93847754	93874028
ENSGALG00010025703	UBASH3B	8.86676	4.0406	4.39627	1.88253	1.75045	2.02921	1.57071e-05	-1.69148	down	ubiquitin associated and SH3 domain containing B [Source:HGNC Symbol;Acc:HGNC:29884]	24	3192822	3247687
ENSGALG00010009608	AFAP1	14.0229	11.5453	11.7328	4.8237	5.17747	7.14014	1.55634e-05	-1.10348	down	actin filament associated protein 1 [Source:NCBI gene (formerly Entrezgene);Acc:374034]	4	80055727	80166479
ENSGALG00010005138	LOC422654	3.99983	3.73492	4.88226	11.028	10.6097	19.3023	1.55486e-05	1.62148	up	chemokine (C-X-C motif) ligand 1-like	4	50468061	50469586
ENSGALG00010013715	IL1R1	11.8325	10.237	9.80839	4.96795	5.63218	6.33547	1.52031e-05	-0.974127	down	interleukin 1 receptor type 1 [Source:NCBI gene (formerly Entrezgene);Acc:396481]	1	133914645	133937543
ENSGALG00010024336	TSPAN4	61.7652	64.4904	64.3188	36.4461	32.2026	28.1229	1.4948e-05	-1.33225	down	tetraspanin 4 [Source:HGNC Symbol;Acc:HGNC:11859]	5	14865201	15199378
ENSGALG00010021919	PARVA	12.1207	12.3325	17.754	1.51123	4.23802	5.61262	1.45635e-05	-1.97405	down	parvin alpha [Source:HGNC Symbol;Acc:HGNC:14652]	5	7589683	7648820
ENSGALG00010029210	SGK494	6.91859	15.2463	11.3887	46.3761	42.6096	23.141	1.44377e-05	1.68038	up	ribosomal protein S6 kinase related [Source:HGNC Symbol;Acc:HGNC:26314]	19	6234059	6237425
ENSGALG00010029572	TSPOAP1	5.51113	5.19188	4.97032	2.2321	2.24647	3.01306	1.41038e-05	-1.08302	down	TSPO associated protein 1 [Source:HGNC Symbol;Acc:HGNC:16831]	19	968074	1030483
ENSGALG00010024816	NFIA	6.79343	7.38763	7.18437	3.66227	2.74522	3.65043	1.38135e-05	-1.13619	down	nuclear factor I A [Source:NCBI gene (formerly Entrezgene);Acc:396210]	8	26637864	26965381
ENSGALG00010017732	RHOJ	6.24916	6.31189	4.39053	0.975208	1.11577	2.10944	1.34462e-05	-1.99492	down	ras homolog family member J [Source:NCBI gene (formerly Entrezgene);Acc:423513]	5	52922366	52967227
Gallus_gallus_newGene_10732		8.45997	8.41901	5.80905	3.35612	3.62523	4.02304	1.33345e-05	-1.11151	down		4	18133307	18141276
ENSGALG00010029743	MYOCD	11.2439	9.09905	11.9167	5.62939	2.33987	3.46992	1.29011e-05	-1.57558	down	myocardin [Source:NCBI gene (formerly Entrezgene);Acc:427790]	18	1425259	1525305
ENSGALG00010020550	HECTD2	4.26375	2.99452	3.92479	1.43964	1.32714	1.76978	1.22846e-05	-1.37876	down	HECT domain E3 ubiquitin protein ligase 2 [Source:HGNC Symbol;Acc:HGNC:26736]	6	20547587	20583330
Gallus_gallus_newGene_8840		0.29255	0.989549	0.294811	4.91935	9.28435	2.11049	1.22183e-05	3.19975	up	uncharacterized protein LOC107311914 [Coturnix japonica]	3	62688055	62703414
ENSGALG00010002391	REPS2	18.4234	14.1319	14.5542	6.65254	6.59147	9.0534	1.22102e-05	-1.15378	down	RALBP1 associated Eps domain containing 2 [Source:NCBI gene (formerly Entrezgene);Acc:418617]	1	121345712	121439725
ENSGALG00010001219	TFEC	2.06559	1.45048	1.11171	0.31916	0.345119	0.358985	1.21781e-05	-2.24601	down	transcription factor EC [Source:NCBI gene (formerly Entrezgene);Acc:417773]	1	25380611	25506729
ENSGALG00010016472	TFDP3	10.9248	11.9822	6.7668	3.92891	3.90219	4.25877	1.20536e-05	-1.36213	down	transcription factor Dp-1 [Source:HGNC Symbol;Acc:HGNC:11749]	1	137318347	137358545
ENSGALG00010013501	AKR1B10	8.87687	6.8701	7.01309	3.47205	1.94749	1.68772	1.19454e-05	-1.71476	down	aldo-keto reductase family 1 member B10 [Source:NCBI gene (formerly Entrezgene);Acc:395338]	1	62516600	62525608
ENSGALG00010021125	LY75	18.8816	9.52909	10.1522	5.07073	4.40507	5.12445	1.13452e-05	-1.48238	down	lymphocyte antigen 75 [Source:NCBI gene (formerly Entrezgene);Acc:424192]	7	21505577	21546560
ENSGALG00010028372	PTGS1	8.05139	6.70537	6.8357	3.88468	2.44827	2.29746	1.10768e-05	-1.39743	down	prostaglandin-endoperoxide synthase 1 [Source:HGNC Symbol;Acc:HGNC:9604]	17	9370346	9416687
ENSGALG00010002965	PRSS35	8.70861	6.62169	15.9178	4.26244	3.21111	3.80787	1.08399e-05	-1.38116	down	serine protease 35 [Source:HGNC Symbol;Acc:HGNC:21387]	3	77410265	77445641
ENSGALG00010029146	NEK6	26.183	19.7488	20.7577	10.4972	11.6422	10.7224	1.08365e-05	-1.08032	down	NIMA related kinase 6 [Source:NCBI gene (formerly Entrezgene);Acc:417101]	17	9939587	9981959
ENSGALG00010014302		10.2558	7.93181	7.91252	3.66031	3.36891	3.59089	1.08248e-05	-1.37016	down	forkhead box O3 [Source:HGNC Symbol;Acc:HGNC:3821]	3	66995621	67015893
ENSGALG00010002453	TOP2B	26.6276	22.9048	17.6251	11.5407	8.85572	11.4406	1.07083e-05	-1.15015	down	DNA topoisomerase II beta [Source:HGNC Symbol;Acc:HGNC:11990]	2	37746437	37807945
ENSGALG00010014310	COL6A1	147.492	92.2057	243.766	66.1615	18.2447	26.3347	1.03299e-05	-2.2396	down	collagen type VI alpha 1 chain [Source:NCBI gene (formerly Entrezgene);Acc:396000]	7	6774658	6795975
ENSGALG00010008928	CFC1	11.3698	12.2114	14.3076	5.79129	4.32137	2.57786	9.89954e-06	-1.64941	down	cripto, FRL-1, cryptic family 1 [Source:NCBI gene (formerly Entrezgene);Acc:395437]	Z	43031399	43036542
ENSGALG00010015483	SGCD	23.0569	18.9405	13.361	5.15822	6.86932	8.48067	9.7746e-06	-1.5181	down	sarcoglycan delta [Source:HGNC Symbol;Acc:HGNC:10807]	13	11076976	11546769
ENSGALG00010012827		2.78376	2.16329	1.49663	0.80096	0.851116	0.969696	9.75655e-06	-1.35295	down	RNase H, putative, partial [Plasmodium yoelii yoelii]	W	6564577	6850646
ENSGALG00010016535	BNC2	5.88939	7.00635	4.70832	1.21674	1.54615	2.61622	9.70655e-06	-1.67299	down	basonuclin 2 [Source:HGNC Symbol;Acc:HGNC:30988]	Z	32769001	33137710
ENSGALG00010020246	ADAMTS9	15.1882	9.38716	9.73101	4.41787	5.14059	5.14717	9.68638e-06	-1.30904	down	ADAM metallopeptidase with thrombospondin type 1 motif 9 [Source:HGNC Symbol;Acc:HGNC:13202]	12	13917905	13980351
Gallus_gallus_newGene_566		7.85235	6.5762	7.20171	4.21201	4.90824	4.58874	9.64724e-06	-1.04354	down		14	8170279	8313763
ENSGALG00010004533	PAG1	10.3303	6.66848	6.7215	2.43893	2.71956	3.69497	9.42306e-06	-1.44928	down	phosphoprotein membrane anchor with glycosphingolipid microdomains 1 [Source:HGNC Symbol;Acc:HGNC:30043]	2	120795513	120900681
ENSGALG00010029162	ELN	36.5752	16.1905	30.6702	10.3428	2.76371	6.0336	9.19828e-06	-2.18424	down	elastin [Source:NCBI gene (formerly Entrezgene);Acc:396441]	19	1280322	1299776
ENSGALG00010027285	PTPRS	27.8648	23.7525	29.6672	16.5793	11.7183	14.5644	9.01534e-06	-1.07326	down	protein tyrosine phosphatase, receptor type S [Source:NCBI gene (formerly Entrezgene);Acc:396375]	28	5058193	5183228
ENSGALG00010018466	DYSF	6.87658	6.2345	8.02449	3.38975	1.10458	1.41541	8.88237e-06	-1.90891	down	dysferlin [Source:HGNC Symbol;Acc:HGNC:3097]	4	90225356	90288757
Gallus_gallus_newGene_13160		6.64087	8.30254	5.62104	2.65495	1.54587	3.04964	8.66691e-06	-1.60936	down		1	88951937	88979774
ENSGALG00010008296	PALLD	27.9759	27.5584	43.8209	8.98751	12.9731	15.9932	8.3298e-06	-1.44956	down	palladin, cytoskeletal associated protein [Source:HGNC Symbol;Acc:HGNC:17068]	4	24612674	24800317
ENSGALG00010004891	ANKIB1	10.6464	8.32071	8.7658	3.89592	3.80263	5.18639	8.32213e-06	-1.17935	down	ankyrin repeat and IBR domain containing 1 [Source:HGNC Symbol;Acc:HGNC:22215]	2	22447596	22521001
ENSGALG00010009079	KCTD15	6.59075	6.81318	6.66895	4.17209	2.63244	2.61819	8.04787e-06	-1.33496	down	potassium channel tetramerization domain containing 15 [Source:HGNC Symbol;Acc:HGNC:23297]	11	10338550	10381657
ENSGALG00010015733	COL4A6	54.3322	39.2518	33.8865	18.8097	20.5141	20.8315	7.95855e-06	-1.15754	down	collagen type IV alpha 6 chain [Source:HGNC Symbol;Acc:HGNC:2208]	4	13939774	14060733
ENSGALG00010021320	SLC6A6	23.5704	10.26	8.26154	3.01301	3.6759	4.43975	7.94376e-06	-1.9947	down	solute carrier family 6 member 6 [Source:HGNC Symbol;Acc:HGNC:11052]	12	11017104	11190843
Gallus_gallus_newGene_21111		3.89429	2.68627	2.18409	1.22254	0.5006	0.800928	7.90683e-06	-1.88177	down		10	15142542	15201725
ENSGALG00010018783		0.396569	1.16482	1.01179	0.275308	0.187237	0.158434	7.86735e-06	-2.10467	down	homeobox protein six1a [Lingula anatina]	3	25579465	25598923
Gallus_gallus_newGene_11458		5.75577	11.0278	7.74953	16.0999	16.5024	30.9758	7.42734e-06	1.59222	up		4	51844269	51855842
ENSGALG00010029180	CA4	4.959	2.68639	3.87607	1.41234	0.749551	0.83296	7.21137e-06	-2.02464	down	carbonic anhydrase 4 [Source:HGNC Symbol;Acc:HGNC:1375]	19	8581088	8599543
ENSGALG00010024031	LIMS2	41.3981	35.9901	54.8523	21.9299	17.5423	22.0856	7.18313e-06	-1.17466	down	LIM zinc finger domain containing 2 [Source:HGNC Symbol;Acc:HGNC:16084]	9	996851	1022324
ENSGALG00010028671	CADM3	5.97941	4.6505	17.2392	2.72947	1.25032	0.936017	7.01154e-06	-2.57438	down	cell adhesion molecule 3 [Source:HGNC Symbol;Acc:HGNC:17601]	25	2407877	2424256
Gallus_gallus_newGene_16939		6.36771	2.42986	4.19517	0.963588	0.718577	1.32137	6.88247e-06	-2.11036	down	uncharacterized protein LOC112530439 [Gallus gallus]	JAENSK010000643.1	7146	33383
ENSGALG00010014171	DLC1	17.4971	16.6045	14.6915	8.86341	7.69283	8.95677	6.55255e-06	-0.981117	down	DLC1 Rho GTPase activating protein [Source:HGNC Symbol;Acc:HGNC:2897]	4	63887855	64105861
ENSGALG00010008346	NR4A3	1.14975	2.33073	2.37264	0.275679	0.506713	0.183443	6.26242e-06	-2.5717	down	nuclear receptor subfamily 4 group A member 3 [Source:HGNC Symbol;Acc:HGNC:7982]	2	88986455	89011557
Gallus_gallus_newGene_21291		0.399543	1.12332	0.93498	3.06698	4.4995	5.11525	6.24604e-06	2.29324	up		11	372757	379689
ENSGALG00010001666	PIEZO2	5.16293	3.76345	4.7187	1.32454	1.76971	2.27931	6.23656e-06	-1.41761	down	piezo type mechanosensitive ion channel component 2 [Source:HGNC Symbol;Acc:HGNC:26270]	2	97347110	97644180
Gallus_gallus_newGene_14771		4.50629	3.86953	4.50932	2.25394	1.97039	1.64526	6.06402e-06	-1.2073	down	leucine-rich repeat flightless-interacting protein 2-like [Falco cherrug]	7	4737143	4746062
ENSGALG00010023149	ADGRD1	4.85367	5.02492	3.65236	0.656216	1.22664	1.88105	5.75702e-06	-1.92652	down	adhesion G protein-coupled receptor D1 [Source:HGNC Symbol;Acc:HGNC:19893]	15	3080114	3201287
ENSGALG00010013459	ATP10D	7.41012	4.36951	4.77693	2.37336	1.16418	1.46087	5.51252e-06	-1.80695	down	ATPase phospholipid transporting 10D (putative) [Source:HGNC Symbol;Acc:HGNC:13549]	4	66282327	66319390
ENSGALG00010017973	PKD1	10.6616	10.0581	9.032	5.45625	3.75962	5.37229	5.36627e-06	-1.0992	down	polycystin 1, transient receptor potential channel interacting [Source:HGNC Symbol;Acc:HGNC:9008]	14	6303293	6389223
Gallus_gallus_newGene_13581		3.3936	6.92596	6.03877	18.0963	24.6451	11.8285	5.35317e-06	1.7147	up		5	51854216	51865152
ENSGALG00010026696	CSRNP1	8.33931	9.69629	7.81275	3.86904	3.44466	4.88198	5.21662e-06	-1.14857	down	cysteine and serine rich nuclear protein 1 [Source:HGNC Symbol;Acc:HGNC:14300]	2	5253755	5263505
ENSGALG00010009135	TENM4	4.6074	4.93756	3.98365	2.46351	1.60627	1.97797	4.95604e-06	-1.21968	down	teneurin transmembrane protein 4 [Source:NCBI gene (formerly Entrezgene);Acc:395406]	1	192012455	192406357
ENSGALG00010010150	NTRK2	2.05599	2.91046	2.70393	0.311131	0.659933	0.532068	4.87674e-06	-1.92226	down	neurotrophic receptor tyrosine kinase 2 [Source:NCBI gene (formerly Entrezgene);Acc:396157]	Z	40896389	41106926
ENSGALG00010021617	SORBS1	18.7067	17.7791	24.1059	11.2924	8.51387	10.1325	4.86288e-06	-1.09594	down	sorbin and SH3 domain containing 1 [Source:HGNC Symbol;Acc:HGNC:14565]	6	17047483	17210949
ENSGALG00010005772	SVEP1	12.164	8.66757	8.23415	3.27809	3.90798	5.02476	4.49124e-06	-1.31762	down	sushi, von Willebrand factor type A, EGF and pentraxin domain containing 1 [Source:HGNC Symbol;Acc:HGNC:15985]	Z	67230311	67355775
ENSGALG00010011723	SPRY3	2.6509	3.32648	2.84447	1.68107	1.24944	1.63412	4.46656e-06	-1.18672	down	sprouty RTK signaling antagonist 3 [Source:NCBI gene (formerly Entrezgene);Acc:428712]	4	10981546	11005480
ENSGALG00010021103	RBMS1	24.8459	17.7247	20.0705	10.3106	10.1561	10.0612	4.10983e-06	-1.11364	down	RNA binding motif single stranded interacting protein 1 [Source:NCBI gene (formerly Entrezgene);Acc:395880]	7	21249224	21450219
ENSGALG00010012293	SRGAP1	12.5554	9.6088	7.72418	5.56741	3.64325	3.83088	4.02475e-06	-1.35891	down	SLIT-ROBO Rho GTPase activating protein 1 [Source:NCBI gene (formerly Entrezgene);Acc:417821]	1	33567704	33708166
Gallus_gallus_newGene_20176		6.91308	4.16613	4.58568	2.15914	1.106	1.28961	3.80469e-06	-1.86021	down		1	167640912	167644639
ENSGALG00010022834	CHRNA7	3.00176	1.9105	0.88032	0.30508	0.439336	0.160432	3.76482e-06	-2.71587	down	cholinergic receptor nicotinic alpha 7 subunit [Source:NCBI gene (formerly Entrezgene);Acc:374001]	10	6676089	6718428
ENSGALG00010010923	F13A1	111.619	68.531	98.4903	36.7164	8.56821	18.4125	3.53323e-06	-2.24695	down	coagulation factor XIII A chain [Source:NCBI gene (formerly Entrezgene);Acc:395420]	2	64756804	64838605
ENSGALG00010027789	UAP1L1	24.1212	14.7236	18.4713	9.09671	4.37532	5.14298	3.11451e-06	-1.70325	down	UDP-N-acetylglucosamine pyrophosphorylase 1 like 1 [Source:HGNC Symbol;Acc:HGNC:28082]	17	1029229	1054070
ENSGALG00010014389	COL6A2	264.519	177.463	417.241	114.198	36.7172	47.6212	3.09139e-06	-2.2051	down	collagen type VI alpha 2 chain [Source:NCBI gene (formerly Entrezgene);Acc:396292]	7	6816216	6842326
ENSGALG00010022117	FAM20C	15.7991	9.5669	16.6779	6.13031	3.68682	4.34327	3.01095e-06	-1.65075	down	FAM20C golgi associated secretory pathway kinase [Source:HGNC Symbol;Acc:HGNC:22140]	14	1738288	1790836
ENSGALG00010005004	CDK6	10.2067	8.43877	7.86592	3.81264	4.00715	4.23309	2.76598e-06	-1.21498	down	cyclin dependent kinase 6 [Source:NCBI gene (formerly Entrezgene);Acc:420558]	2	22618887	22740741
ENSGALG00010022875	SPON1	39.1304	18.571	33.1002	10.1461	11.2046	11.6062	2.70891e-06	-1.54483	down	spondin 1 [Source:NCBI gene (formerly Entrezgene);Acc:395657]	5	6033473	6219847
ENSGALG00010001471	BMP5	5.23317	4.76178	5.95421	1.29733	1.51759	2.49864	2.69897e-06	-1.65516	down	bone morphotic protein 5 [Source:NCBI gene (formerly Entrezgene);Acc:396053]	3	87040510	87097393
ENSGALG00010023940	ATP1B3	63.2823	50.1839	70.9147	15.421	26.587	19.6831	2.63401e-06	-2.06758	down	ATPase Na+/K+ transporting subunit beta 3 [Source:NCBI gene (formerly Entrezgene);Acc:396549]	9	9973047	10014112
ENSGALG00010029625	PECAM1	51.6903	31.425	42.5013	19.0029	13.762	18.3777	2.56905e-06	-1.377	down	platelet and endothelial cell adhesion molecule 1 [Source:HGNC Symbol;Acc:HGNC:8823]	18	7472374	7501077
Gallus_gallus_newGene_197		1.48633	1.10793	1.20837	8.19079	6.11757	3.32349	2.46472e-06	2.13244	up	collagen alpha-1(II) chain-like [Gallus gallus]	1	31493949	31497313
ENSGALG00010006203	MMR1L4	7.75761	4.10708	4.62684	1.59119	1.06802	2.11943	2.42021e-06	-1.85222	down	macrophage mannose receptor 1-like 4 [Source:NCBI gene (formerly Entrezgene);Acc:771888]	2	19447742	19476382
ENSGALG00010011887	PGM5	49.0742	49.9841	67.4347	27.6092	12.498	17.1973	2.31096e-06	-1.5948	down	phosphoglucomutase 5 [Source:HGNC Symbol;Acc:HGNC:8908]	Z	26071191	26138065
ENSGALG00010012055	VEGFRKDRL	30.3928	16.0868	18.4302	3.26331	6.26023	8.45773	2.26332e-06	-1.91538	down	vascular endothelial growth factor receptor kdr-like	4	11883309	12003674
ENSGALG00010006957	PALM2AKAP2	21.8913	17.3336	22.1356	10.7077	6.38975	6.60758	2.22189e-06	-1.44858	down	PALM2-AKAP2 fusion [Source:NCBI gene (formerly Entrezgene);Acc:100533110]	Z	66431181	66520345
Gallus_gallus_newGene_5467		3.37378	2.52226	3.45087	2.08349	1.70066	1.30634	2.09806e-06	-1.4573	down		2	148797337	148839518
ENSGALG00010005543	SEC24D	20.4787	16.8731	21.8959	8.09342	13.4491	12.4697	2.02539e-06	-1.13411	down	SEC24 homolog D, COPII coat complex component [Source:HGNC Symbol;Acc:HGNC:10706]	4	54435465	54487986
ENSGALG00010004855	ZEB1	13.658	12.308	9.26415	3.87938	5.46716	6.49074	1.97435e-06	-1.25895	down	zinc finger E-box binding homeobox 1 [Source:NCBI gene (formerly Entrezgene);Acc:396029]	2	14305732	14411716
ENSGALG00010012405	MSRB3	14.1681	16.0243	23.2808	8.16406	4.40745	5.98528	1.83043e-06	-1.59077	down	methionine sulfoxide reductase B3 [Source:NCBI gene (formerly Entrezgene);Acc:417833]	1	34114087	34198163
ENSGALG00010010472	MMRN2	19.9474	11.4827	14.1285	6.06037	4.37802	6.06044	1.78778e-06	-1.54489	down	multimerin 2 [Source:HGNC Symbol;Acc:HGNC:19888]	6	3288300	3307156
ENSGALG00010004760	THBS2	72.8842	36.7671	47.0383	6.431	16.2524	17.4075	1.77577e-06	-2.04532	down	thrombospondin 2 [Source:NCBI gene (formerly Entrezgene);Acc:414837]	3	41028065	41060665
Gallus_gallus_newGene_14039		0.448619	0.761622	0.522325	2.86617	3.8282	3.13518	1.7394e-06	2.40883	up		6	11140918	11143913
ENSGALG00010002374	DST	7.63665	8.06204	5.93297	2.94907	4.03468	3.98065	1.6925e-06	-1.10092	down	dystonin [Source:HGNC Symbol;Acc:HGNC:1090]	3	86524476	86819918
ENSGALG00010023233	SEZ6L	0.687723	0.827367	5.24493	0.091275	0.239902	0.132659	1.66546e-06	-3.91771	down	seizure related 6 homolog like [Source:HGNC Symbol;Acc:HGNC:10763]	15	7116428	7143361
ENSGALG00010010604	HIVEP1	11.2371	9.93297	8.83246	4.64842	5.84855	5.78096	1.62718e-06	-1.0278	down	HIVEP zinc finger 1 [Source:HGNC Symbol;Acc:HGNC:4920]	2	62440356	62555898
ENSGALG00010021613	ADGRL4	17.9161	11.2749	12.9703	5.90533	6.06185	6.32843	1.62122e-06	-1.30406	down	adhesion G protein-coupled receptor L4 [Source:HGNC Symbol;Acc:HGNC:20822]	8	18217480	18292906
ENSGALG00010026011	GJC2	10.2488	11.7006	16.2047	6.35544	4.47076	6.48833	1.53781e-06	-1.36872	down	gap junction protein gamma 2 [Source:NCBI gene (formerly Entrezgene);Acc:420397]	2	2329714	2363267
ENSGALG00010007432	NAT	2.0365	1.46267	1.75537	0.921997	0.677691	0.8085	1.41073e-06	-1.76187	down	N-acetyltransferase, liver isozyme [Source:NCBI gene (formerly Entrezgene);Acc:396537]	11	15411308	15438433
ENSGALG00010020389	ACTN1	59.6849	50.1981	101.952	29.5864	11.3896	15.7865	1.28552e-06	-1.94746	down	actinin, alpha 1 [Source:NCBI gene (formerly Entrezgene);Acc:373918]	5	27732419	27814076
ENSGALG00010010659	ADAMTS1	24.4646	25.7261	32.9725	11.8069	3.49299	4.74991	1.22063e-06	-2.12757	down	ADAM metallopeptidase with thrombospondin type 1 motif 1 [Source:HGNC Symbol;Acc:HGNC:217]	1	103129019	103136857
ENSGALG00010004769	HTR2A	1.45086	1.59102	1.28178	0.361616	0.141896	0.288691	1.1846e-06	-2.52177	down	5-hydroxytryptamine receptor 2A [Source:NCBI gene (formerly Entrezgene);Acc:428070]	1	168226119	168257135
ENSGALG00010009721	C2H8ORF76	10.2669	8.23975	9.0103	3.28673	3.81276	5.54885	1.17133e-06	-1.2537	down	zinc fingers and homeoboxes 1 [Source:HGNC Symbol;Acc:HGNC:12871]	2	136962732	136999592
ENSGALG00010028900	TNC	12.8916	14.4717	53.1096	6.76393	1.52438	1.81841	1.15151e-06	-3.15172	down	tenascin C [Source:NCBI gene (formerly Entrezgene);Acc:396440]	17	3320835	3387505
ENSGALG00010005704	AKAP12	29.3982	23.8413	32.7366	12.8991	15.1453	12.7416	1.10095e-06	-1.15102	down	A-kinase anchoring protein 12 [Source:HGNC Symbol;Acc:HGNC:370]	3	48478668	48528115
ENSGALG00010013344	OSMR	14.4162	12.6054	15.0923	7.3205	5.51384	6.87851	1.09478e-06	-1.16926	down	oncostatin M receptor [Source:HGNC Symbol;Acc:HGNC:8507]	Z	12700944	12733210
ENSGALG00010012123	RASL11AL	9.54499	8.49107	8.49176	3.85396	3.72425	2.34544	1.03507e-06	-1.47516	down	ras-like protein family member 11A-like	4	12186630	12202028
ENSGALG00010011589	RERG	28.9113	18.383	26.3465	11.4914	8.47183	9.83678	1.03427e-06	-1.38506	down	RAS like estrogen regulated growth inhibitor [Source:HGNC Symbol;Acc:HGNC:15980]	1	62687377	62718968
ENSGALG00010005248	TMEM200A	5.01644	4.78308	4.76042	2.02703	2.15272	2.68147	9.53877e-07	-1.12031	down	transmembrane protein 200A [Source:HGNC Symbol;Acc:HGNC:21075]	3	57425668	57484657
ENSGALG00010001235	CCDC102B	9.13332	5.42812	7.68356	1.79851	2.22297	2.26694	8.91711e-07	-1.89845	down	coiled-coil domain containing 102B [Source:HGNC Symbol;Acc:HGNC:26295]	2	93763243	93824433
ENSGALG00010029425	SPNS2	2.25654	1.62026	1.61059	0.600085	0.561893	0.60723	7.97593e-07	-1.70275	down	spinster homolog 2 (Drosophila) [Source:NCBI gene (formerly Entrezgene);Acc:417492]	19	3425410	3551160
ENSGALG00010021335	NFATC3	15.865	13.4813	12.0031	6.93207	5.97863	6.61104	7.91349e-07	-1.13324	down	nuclear factor of activated T cells 3 [Source:HGNC Symbol;Acc:HGNC:7777]	11	2962187	3023149
ENSGALG00010006546	SMOC2	62.2517	56.3133	57.2351	32.6213	28.6481	32.6716	7.70138e-07	-0.966855	down	SPARC related modular calcium binding 2 [Source:HGNC Symbol;Acc:HGNC:20323]	3	41285913	41421743
ENSGALG00010027649	FBLN2	23.6157	23.3644	47.7084	11.5632	9.86763	7.64155	7.0633e-07	-1.78017	down	fibulin 2 [Source:HGNC Symbol;Acc:HGNC:3601]	12	5956998	6061395
ENSGALG00010002285	CAV1	44.6188	45.6016	66.5783	22.3923	8.32705	13.0324	6.7816e-07	-1.91649	down	caveolin 1 [Source:NCBI gene (formerly Entrezgene);Acc:373996]	1	25212408	25229141
Gallus_gallus_newGene_12289		1.07998	0.924066	1.31161	2.81626	5.28319	4.61251	6.69064e-07	1.84895	up		4	87519126	87525251
Gallus_gallus_newGene_7543		4.05974	2.70676	4.07665	10.4954	7.45602	7.60482	6.67162e-07	1.42262	up		3	11039319	11082687
ENSGALG00010008178	PGR	21.3509	25.0316	24.8209	10.9936	5.91993	10.2847	6.62121e-07	-1.45765	down	progesterone receptor [Source:NCBI gene (formerly Entrezgene);Acc:396198]	1	183060081	183098409
ENSGALG00010008197	STARD4	3.4135	2.32719	3.0578	0.557621	1.0531	0.489993	6.61953e-07	-2.13253	down	StAR related lipid transfer domain containing 4 [Source:NCBI gene (formerly Entrezgene);Acc:769322]	Z	47183482	47192331
ENSGALG00010005522		14.6442	18.9364	24.6291	3.60232	6.52163	7.87571	6.31974e-07	-1.76097	down	synaptopodin 2 [Source:HGNC Symbol;Acc:HGNC:17732]	4	54331152	54420468
ENSGALG00010007979	RAB30	23.876	29.3683	22.8253	11.0681	13.4171	10.4942	6.23602e-07	-1.18485	down	RAB30, member RAS oncogene family [Source:HGNC Symbol;Acc:HGNC:9770]	1	188959471	188979749
ENSGALG00010005583	ALDOB	50.0225	55.8809	44.3255	97.4856	122.346	104.384	6.22337e-07	1.04301	up	aldolase, fructose-bisphosphate B [Source:NCBI gene (formerly Entrezgene);Acc:427308]	Z	65815834	65824533
ENSGALG00010016514	FAM198A	4.75016	2.91301	5.3581	1.22164	0.502557	0.669515	5.68884e-07	-2.51083	down	golgi associated kinase 1A [Source:HGNC Symbol;Acc:HGNC:24485]	2	41059277	41078612
ENSGALG00010005272	MBNL2	7.26005	7.4618	8.26438	3.68175	2.98422	3.06967	5.19787e-07	-1.21707	down	muscleblind like splicing regulator 2 [Source:NCBI gene (formerly Entrezgene);Acc:418784]	1	145340236	145447372
ENSGALG00010012917	RUNX1	7.1685	3.97376	3.96557	1.20416	1.22968	1.45297	4.99493e-07	-1.94813	down	runt-related transcription factor 1 [Source:NCBI gene (formerly Entrezgene);Acc:396152]	1	106108834	106258541
Gallus_gallus_newGene_10597		1.77778	3.44419	2.40502	8.07886	8.60972	5.26764	4.99339e-07	1.71383	up		4	9890716	9990786
Gallus_gallus_newGene_12950		1.43354	0.95143	1.92842	6.63449	6.88546	11.854	4.59694e-07	2.51658	up		1	88087494	88147813
ENSGALG00010024399	ROR1	9.72423	10.5199	11.8376	4.81167	3.77787	5.35903	4.48734e-07	-1.27079	down	receptor tyrosine kinase like orphan receptor 1 [Source:NCBI gene (formerly Entrezgene);Acc:395179]	8	27580898	27710322
Gallus_gallus_newGene_20492		7.2919	5.75126	5.40775	1.4104	1.67949	2.86825	4.28568e-07	-1.70003	down	hypothetical protein llap_3311 [Limosa lapponica baueri]	1	180806389	180822322
ENSGALG00010012903		15.4935	9.59905	11.9899	3.18452	4.3091	5.00168	4.13154e-07	-1.64553	down	repulsive guidance molecule BMP co-receptor b [Source:HGNC Symbol;Acc:HGNC:26896]	Z	52014528	52027588
ENSGALG00010020388	MYOF	11.6965	7.18422	9.96718	4.11718	3.40263	3.75456	3.742e-07	-1.44147	down	myoferlin [Source:HGNC Symbol;Acc:HGNC:3656]	6	21221120	21291457
ENSGALG00010020773	ZCCHC24	25.8455	24.5896	19.8469	2.2616	6.21011	7.77639	3.57827e-07	-2.17986	down	zinc finger CCHC-type containing 24 [Source:HGNC Symbol;Acc:HGNC:26911]	6	12901097	13022810
Gallus_gallus_newGene_5857		0.071362	0	0.013791	1.1241	0.382946	2.19353	3.15671e-07	5.26126	up		20	11683650	11692232
ENSGALG00010012325	MLPH	8.72302	3.88741	3.28222	22.88	20.9076	29.3802	2.94676e-07	2.1541	up	melanophilin [Source:NCBI gene (formerly Entrezgene);Acc:424019]	7	4848102	4879571
ENSGALG00010016558	NR2F2	65.2805	51.3142	58.094	27.1303	23.19	29.0478	2.89607e-07	-1.22278	down	nuclear receptor subfamily 2 group F member 2 [Source:NCBI gene (formerly Entrezgene);Acc:386585]	10	15685086	15856587
ENSGALG00010020778	SLIT1	3.53163	5.51167	4.60828	1.86027	1.10742	1.60314	2.66648e-07	-1.6419	down	slit guidance ligand 1 [Source:NCBI gene (formerly Entrezgene);Acc:395293]	6	23177817	23209081
ENSGALG00010014810	FAM189A2	6.9194	6.98865	4.50803	2.22313	1.77033	1.97113	2.64314e-07	-1.6904	down	family with sequence similarity 189 member A2 [Source:HGNC Symbol;Acc:HGNC:24820]	Z	35285263	35310240
ENSGALG00010011984	FN1	148.098	87.7106	244.734	47.879	11.8238	20.3377	2.56765e-07	-2.67734	down	fibronectin 1 [Source:NCBI gene (formerly Entrezgene);Acc:396133]	7	4440759	4490944
Gallus_gallus_newGene_2875		8.72697	6.52692	5.78935	2.83482	1.52181	2.47001	2.51565e-07	-1.69872	down		2	32514570	32524323
ENSGALG00010011655	SORCS2	4.01086	3.56064	4.62223	0.554582	1.45358	0.780179	2.13054e-07	-2.18312	down	sortilin related VPS10 domain containing receptor 2 [Source:HGNC Symbol;Acc:HGNC:16698]	4	79514514	80040341
ENSGALG00010020003		9.8038	12.8341	7.74299	4.14368	4.39901	4.63845	1.99052e-07	-1.26695	down		5	51315263	51336760
ENSGALG00010007788	PALM2AKAP2	3.21176	3.1746	3.47792	0.670633	0.288467	0.843971	1.86305e-07	-2.53549	down	PALM2-AKAP2 fusion [Source:NCBI gene (formerly Entrezgene);Acc:100533110]	Z	66274162	66391062
ENSGALG00010022174	KCNMA1	4.1807	4.46362	4.56692	1.05416	1.88627	1.13506	1.62596e-07	-1.76081	down	potassium calcium-activated channel subfamily M alpha 1 [Source:NCBI gene (formerly Entrezgene);Acc:374065]	6	14142370	14580045
ENSGALG00010015138	PRUNE2	2.62782	4.46861	9.47564	1.10858	0.684551	0.96993	1.54445e-07	-2.65097	down	prune homolog 2	Z	38012456	38035061
ENSGALG00010009327	NID1	104.906	51.8291	79.9903	15.3253	17.021	30.5031	1.49896e-07	-1.99351	down	nidogen 1 [Source:HGNC Symbol;Acc:HGNC:7821]	3	37526955	37564855
ENSGALG00010021055	IRAG1	18.1495	19.0851	20.0378	3.06885	5.86675	7.52733	1.31816e-07	-1.86558	down	inositol 1,4,5-triphosphate receptor associated 1 [Source:HGNC Symbol;Acc:HGNC:7237]	5	8521803	8559278
ENSGALG00010011724	ARHGEF28	7.81697	7.33077	4.53691	2.28354	2.09637	1.97941	1.30699e-07	-1.65769	down	Rho guanine nucleotide exchange factor 28 [Source:HGNC Symbol;Acc:HGNC:30322]	Z	25125102	25254405
ENSGALG00010002373	POSTN	109.372	54.7228	120.019	36.2365	12.6521	18.2663	1.18848e-07	-2.20617	down	periostin [Source:NCBI gene (formerly Entrezgene);Acc:395429]	1	171878580	171912626
ENSGALG00010003202	FAM46A	14.3628	9.10078	8.66138	3.53838	3.40716	4.27868	1.16894e-07	-1.67635	down	family with sequence similarity 46 member A [Source:NCBI gene (formerly Entrezgene);Acc:421845]	3	78112847	78159850
ENSGALG00010009858	ST8SIA5	3.49562	2.02972	2.35243	0.200865	0.677756	0.628146	1.1428e-07	-2.5734	down	ST8 alpha-N-acetyl-neuraminide alpha-2,8-sialyltransferase 5 [Source:NCBI gene (formerly Entrezgene);Acc:414797]	Z	2153797	2210183
ENSGALG00010011936		39.0392	34.4012	42.112	15.4312	13.3913	13.6635	1.09664e-07	-1.31681	down	cytoskeleton associated protein 4 [Source:HGNC Symbol;Acc:HGNC:16991]	1	53947465	53958918
ENSGALG00010007430	MEF2C	6.89993	4.77515	3.72754	0.885927	1.01338	1.7027	1.09253e-07	-2.21146	down	myocyte enhancer factor 2C [Source:HGNC Symbol;Acc:HGNC:6996]	Z	61121780	61256942
ENSGALG00010013345	DCN	281.582	224.312	389.783	125.997	68.8646	81.2917	1.06162e-07	-1.76158	down	decorin [Source:NCBI gene (formerly Entrezgene);Acc:417892]	1	44073194	44224274
Gallus_gallus_newGene_15742		4.15936	1.41906	2.37734	11.3009	18.536	12.9085	9.32851e-08	2.33791	up		8	16448900	16457074
ENSGALG00010009470	ZNF469	3.32319	2.09768	3.19032	0.846261	0.49113	1.04488	8.37158e-08	-1.94709	down	zinc finger protein 469 [Source:HGNC Symbol;Acc:HGNC:23216]	11	17795212	17983016
ENSGALG00010002393	GPM6B	15.6265	20.1197	18.9803	6.51009	9.27078	8.16306	7.40622e-08	-1.36376	down	glycoprotein M6B [Source:NCBI gene (formerly Entrezgene);Acc:418632]	1	122952088	123058426
ENSGALG00010007748	CSGALNACT1	3.33732	2.54152	3.43912	0.656203	0.693884	0.763676	7.04397e-08	-2.04737	down	chondroitin sulfate N-acetylgalactosaminyltransferase 1 [Source:HGNC Symbol;Acc:HGNC:24290]	4	33658917	33672833
ENSGALG00010020284	HEG1	7.7683	4.53564	5.32943	1.01441	1.58797	1.98232	6.98844e-08	-2.00975	down	heart development protein with EGF like domains 1 [Source:HGNC Symbol;Acc:HGNC:29227]	7	27568246	27600229
ENSGALG00010018314	SLC24A3	3.50124	3.88726	4.67068	1.1256	1.04973	1.42225	5.83611e-08	-1.76624	down	solute carrier family 24 member 3 [Source:HGNC Symbol;Acc:HGNC:10977]	3	4155507	4287004
ENSGALG00010022082	TGFBR3	38.2034	31.6145	32.2579	10.9803	13.3997	16.7876	5.73315e-08	-1.37901	down	transforming growth factor beta receptor 3 [Source:NCBI gene (formerly Entrezgene);Acc:374251]	8	14078489	14188389
ENSGALG00010011825	FAM19A2	11.6965	9.12417	13.373	2.72977	3.30847	3.93479	5.57149e-08	-1.67602	down	TAFA chemokine like family member 2 [Source:HGNC Symbol;Acc:HGNC:21589]	1	32832348	33011560
ENSGALG00010013977	SLC38A2	56.4748	49.6894	50.4322	19.9996	17.838	27.133	5.29567e-08	-1.35079	down	solute carrier family 38 member 2 [Source:NCBI gene (formerly Entrezgene);Acc:417807]	1	31126915	31141960
ENSGALG00010008386	SESN3	12.0291	9.48981	10.0456	0.9045	2.40038	3.03213	5.29127e-08	-2.37941	down	sestrin 3 [Source:HGNC Symbol;Acc:HGNC:23060]	1	185279102	185319443
ENSGALG00010013465	CALD1	87.9421	72.694	117.705	39.4733	25.819	33.6986	5.00041e-08	-1.60464	down	caldesmon 1 [Source:NCBI gene (formerly Entrezgene);Acc:373965]	1	62331101	62521412
ENSGALG00010009600	LRRC17	20.6057	11.9789	13.639	3.71716	2.39693	5.68456	4.97952e-08	-2.07182	down	leucine rich repeat containing 17 [Source:NCBI gene (formerly Entrezgene);Acc:395440]	1	13067698	13085257
ENSGALG00010003307	COL1A2	578.515	392.806	924.596	178.282	44.9119	73.1008	4.70926e-08	-2.72984	down	collagen type I alpha 2 chain [Source:NCBI gene (formerly Entrezgene);Acc:396243]	2	23456131	23515037
ENSGALG00010015050	HIVEP3	1.9075	0.868191	1.38454	0.332579	0.241768	0.221398	4.44448e-08	-2.46047	down	HIVEP zinc finger 3 [Source:HGNC Symbol;Acc:HGNC:13561]	23	1237055	1292994
ENSGALG00010006592	STARD13	16.1062	13.8764	13.8201	6.75073	5.49724	6.94945	3.18948e-08	-1.23161	down	StAR related lipid transfer domain containing 13 [Source:HGNC Symbol;Acc:HGNC:19164]	1	173778752	174078935
Gallus_gallus_newGene_20534		0.021182	0.130421	0.019829	1.51453	0.858853	0.217845	3.06031e-08	3.63365	up	uncharacterized protein LOC107320518 [Coturnix japonica]	1	20444092	20475677
ENSGALG00010007529	CDH13	23.1232	22.2029	30.7679	10.4247	9.61243	11.7733	3.05654e-08	-1.34097	down	cadherin 13 [Source:NCBI gene (formerly Entrezgene);Acc:414849]	11	15611477	16041208
ENSGALG00010024570	TPM1	210.096	177.879	328.109	78.7328	56.6846	75.8653	2.72994e-08	-1.83259	down	tropomyosin 1 [Source:NCBI gene (formerly Entrezgene);Acc:396366]	10	4182078	4207858
ENSGALG00010001899	TWF1	29.2075	21.9084	21.2456	9.47372	7.52228	10.152	2.69706e-08	-1.48147	down	twinfilin actin binding protein 1 [Source:NCBI gene (formerly Entrezgene);Acc:417797]	1	30222785	30243357
ENSGALG00010013170	COL3A1	1329.92	773.849	1674.11	356.821	84.9335	152.489	2.69604e-08	-2.75515	down	collagen type III alpha 1 chain [Source:NCBI gene (formerly Entrezgene);Acc:396340]	7	670613	721510
ENSGALG00010004980	FNDC1	28.52	16.0495	69.2942	8.59273	3.50692	4.38708	2.23816e-08	-2.93378	down	fibronectin type III domain containing 1 [Source:HGNC Symbol;Acc:HGNC:21184]	3	45470386	45509718
ENSGALG00010027198	ECM2	25.5789	18.1776	22.9102	8.5499	7.59179	9.73595	2.21231e-08	-1.44049	down	extracellular matrix protein 2 [Source:HGNC Symbol;Acc:HGNC:3154]	12	3544355	3562934
ENSGALG00010007731	C4orf33	7.85611	5.97751	6.88419	2.37981	1.69257	1.76868	2.1694e-08	-1.91083	down	C4orf33 homolog	4	33597938	33602352
ENSGALG00010003879	CASP6	10.5025	10.0795	7.31034	2.687	2.95599	3.27221	2.09011e-08	-1.63246	down	caspase 6 [Source:NCBI gene (formerly Entrezgene);Acc:395477]	4	57664200	57673424
Gallus_gallus_newGene_597		1.2015	0.525521	1.00033	5.88104	4.24459	4.68454	2.06973e-08	2.35144	up		14	10022145	10032865
ENSGALG00010017056	AGTR1	1.14816	2.59182	3.08387	0.246943	0.632976	0.323251	2.01123e-08	-2.17432	down	angiotensin II receptor type 1 [Source:NCBI gene (formerly Entrezgene);Acc:396065]	9	12066228	12094627
ENSGALG00010012940	FBN2	4.94356	3.32799	2.62865	0.570226	0.765623	1.15394	1.71785e-08	-2.19436	down	fibrillin 2 [Source:HGNC Symbol;Acc:HGNC:3604]	Z	57572115	57735283
ENSGALG00010013156	ABCC9	22.4246	9.86777	23.1368	4.22723	4.63623	5.05973	1.63897e-08	-2.041	down	ATP binding cassette subfamily C member 9 [Source:HGNC Symbol;Acc:HGNC:60]	1	66924027	66997879
ENSGALG00010005493	KLF6	17.7148	13.5701	13.7947	5.39332	4.31772	6.37724	1.50699e-08	-1.5556	down	Kruppel like factor 6 [Source:NCBI gene (formerly Entrezgene);Acc:420463]	2	11740172	11749212
ENSGALG00010019050	TNS1	31.3995	31.8883	39.0296	12.2365	11.9966	16.3128	1.09821e-08	-1.37391	down	tensin 1 [Source:HGNC Symbol;Acc:HGNC:11973]	7	22221177	22269459
ENSGALG00010004063	ABHD3	3.32233	3.69639	2.24602	0.655112	0.583317	0.337597	9.92751e-09	-2.61083	down	abhydrolase domain containing 3, phospholipase [Source:HGNC Symbol;Acc:HGNC:18718]	35	412417	415069
Gallus_gallus_newGene_14023		0.24852	0.335967	0.323338	0.026996	0.044225	0.026949	8.44005e-09	-4.05987	down		6	11004227	11048093
ENSGALG00010016647	EGR1	38.7249	42.8625	30.1662	15.3345	7.99085	8.10636	8.40819e-09	-1.89841	down	early growth response 1 [Source:NCBI gene (formerly Entrezgene);Acc:373931]	13	17853197	17856289
ENSGALG00010002446	RIMS1	4.34065	5.71404	8.76234	1.76025	1.6335	1.42191	7.08257e-09	-1.99232	down	regulating synaptic membrane exocytosis 1 [Source:HGNC Symbol;Acc:HGNC:17282]	3	81619152	81918069
ENSGALG00010023293	COL11A1	5.93766	4.5413	6.26178	1.97819	1.00673	1.4606	6.79605e-09	-1.99841	down	collagen type XI alpha 1 chain [Source:HGNC Symbol;Acc:HGNC:2186]	8	10889243	11078388
ENSGALG00010010410	CACNA2D1	9.95963	11.6248	8.45506	0.624749	2.77779	3.17081	6.608e-09	-3.01372	down	calcium voltage-gated channel auxiliary subunit alpha2delta 1 [Source:NCBI gene (formerly Entrezgene);Acc:768444]	1	10427911	10787255
ENSGALG00010008321	ZFHX3	4.3601	3.70572	3.82068	1.3881	1.57854	1.83272	6.44964e-09	-1.38346	down	zinc finger homeobox 3 [Source:NCBI gene (formerly Entrezgene);Acc:395682]	11	19083555	19239089
ENSGALG00010013232	FHL2	110.726	128.712	180.378	42.4816	13.422	28.026	5.94811e-09	-2.39552	down	four and a half LIM domains 2 [Source:HGNC Symbol;Acc:HGNC:3703]	1	135254050	135293985
ENSGALG00010009720	RELN	5.15592	6.71362	6.59683	1.53634	2.5533	2.1391	5.71983e-09	-1.63218	down	reelin [Source:NCBI gene (formerly Entrezgene);Acc:427850]	1	13244110	13516822
ENSGALG00010009659	APOLD1	2.56698	5.39654	2.02867	0.732764	0.299637	0.344255	5.16016e-09	-2.89619	down	apolipoprotein L domain containing 1 [Source:HGNC Symbol;Acc:HGNC:25268]	1	48230028	48240616
ENSGALG00010025574	ARHGAP31	14.2336	10.0431	9.88999	2.60866	3.37434	4.23694	5.05539e-09	-1.81898	down	Rho GTPase activating protein 31 [Source:NCBI gene (formerly Entrezgene);Acc:418344]	1	80769368	80822426
ENSGALG00010004297	SULF1	3.29716	4.10248	11.4093	0.974145	0.887006	0.644213	4.70644e-09	-2.93957	down	sulfatase 1 [Source:HGNC Symbol;Acc:HGNC:20391]	2	115961646	116066857
ENSGALG00010017820	FLRT2	4.22675	4.43185	3.6503	1.67087	1.63905	1.97842	4.42943e-09	-1.29816	down	fibronectin leucine rich transmembrane protein 2 [Source:HGNC Symbol;Acc:HGNC:3761]	5	41649303	41728158
ENSGALG00010003222	ITGA8	40.1916	42.1592	52.6867	18.0908	10.1288	15.6663	4.28352e-09	-1.69383	down	integrin subunit alpha 8 [Source:NCBI gene (formerly Entrezgene);Acc:396225]	2	20243435	20344262
Gallus_gallus_newGene_17057		20.9959	11.5998	34.1289	10.0703	4.98568	8.15757	4.1842e-09	-1.94147	down	neuroblast differentiation-associated protein AHNAK, partial [Phasianus colchicus]	MU179272.1	133883	152684
Gallus_gallus_newGene_10650		3.1095	3.42828	3.22208	0.87211	1.15692	1.31958	3.68552e-09	-1.60917	down		4	13263703	13272954
ENSGALG00010024534	VWF	31.876	16.3763	25.8851	8.18871	6.45264	7.15628	3.49516e-09	-1.84067	down	von Willebrand factor [Source:NCBI gene (formerly Entrezgene);Acc:419031]	1	74643818	74782625
ENSGALG00010010295		34.2952	44.7396	198.351	11.6916	6.01639	7.60532	3.33749e-09	-3.53548	down	actin, muscle-like [Ciona intestinalis]	3	39680179	39682760
ENSGALG00010001238	GOLIM4	41.4783	34.6732	46.3552	17.2656	13.5965	16.7929	2.78715e-09	-1.4323	down	golgi integral membrane protein 4 [Source:HGNC Symbol;Acc:HGNC:15448]	9	20207699	20235585
ENSGALG00010005474	COL8A1	6.04207	4.53878	6.5734	1.84305	1.06139	1.00157	2.10004e-09	-2.21883	down	collagen type VIII alpha 1 chain [Source:NCBI gene (formerly Entrezgene);Acc:418378]	1	84514042	84600852
Gallus_gallus_newGene_14775		0.717067	1.1347	2.86663	0.060001	0.018825	0	1.91402e-09	-5.78146	down		7	5566227	5578175
ENSGALG00010012849	TRHDE	5.07991	8.42015	6.56828	1.05276	1.40716	2.04738	1.8741e-09	-2.20777	down	thyrotropin releasing hormone degrading enzyme [Source:HGNC Symbol;Acc:HGNC:30748]	1	36744594	36959107
ENSGALG00010014324	COL4A2	85.8922	47.8124	128.272	23.5657	9.78814	16.4772	1.67246e-09	-2.54834	down	collagen type IV alpha 2 chain [Source:NCBI gene (formerly Entrezgene);Acc:418752]	1	138919708	139061822
ENSGALG00010020025	LOXL2	19.5111	8.49895	25.4936	3.97407	2.61977	2.21752	1.37783e-09	-2.68724	down	lysyl oxidase like 2 [Source:NCBI gene (formerly Entrezgene);Acc:419533]	22	1260691	1296566
ENSGALG00010005242	CCDC80	42.4507	48.3346	113.766	15.8566	7.16523	9.60309	1.01138e-09	-2.72084	down	coiled-coil domain containing 80 [Source:NCBI gene (formerly Entrezgene);Acc:395074]	1	83793489	83817456
Gallus_gallus_newGene_5652		4.56287	9.01911	10.3184	17.1695	19.7735	24.5302	6.7604e-10	1.972	up		20	4717240	4853578
ENSGALG00010010383	SLIT2	9.29819	12.1517	14.9025	4.66226	6.03512	4.17931	6.17191e-10	-1.5037	down	slit guidance ligand 2 [Source:NCBI gene (formerly Entrezgene);Acc:373967]	4	74511140	74755750
ENSGALG00010009461	ZEB2	38.7642	28.0643	31.4624	12.9762	11.965	12.9956	6.04334e-10	-1.4491	down	zinc finger E-box binding homeobox 2 [Source:NCBI gene (formerly Entrezgene);Acc:424306]	7	32919823	33028694
ENSGALG00010012283	CUPIN1A	1.63644	1.38284	2.48508	0.189482	0.092105	0.063913	5.9062e-10	-3.98988	down	cupin superfamily member 1A	Z	205609	248005
ENSGALG00010015212	GNAQ	6.84556	8.16	5.69453	2.28252	1.92745	2.66085	5.66283e-10	-1.65532	down	G protein subunit alpha q [Source:NCBI gene (formerly Entrezgene);Acc:427262]	Z	38402502	38521003
ENSGALG00010021087	THBS1	28.3826	25.2107	27.1314	9.89094	11.0397	12.6414	5.21242e-10	-1.33767	down	thrombospondin 1 [Source:NCBI gene (formerly Entrezgene);Acc:373987]	5	29117434	29133067
ENSGALG00010007940	GLIPR2	11.6651	11.9322	13.0134	4.05894	4.30723	4.88411	4.25147e-10	-1.51437	down	GLI pathogenesis related 2 [Source:HGNC Symbol;Acc:HGNC:18007]	2	89365003	89396712
ENSGALG00010028434	COL5A1	66.2744	36.4562	83.2034	16.3932	7.53068	11.4562	4.22118e-10	-2.48354	down	collagen type V alpha 1 chain [Source:NCBI gene (formerly Entrezgene);Acc:395568]	17	8041836	8170255
ENSGALG00010015167	RAB3C	2.91143	3.82233	6.19626	0.042471	0.320026	0.380278	4.1131e-10	-4.16092	down	RAB3C, member RAS oncogene family [Source:HGNC Symbol;Acc:HGNC:30269]	Z	18613752	18752674
Gallus_gallus_newGene_15270		2.52103	0.381111	1.57561	10.8733	17.9773	22.9408	2.98439e-10	3.54888	up		7	32642226	32648529
ENSGALG00010018627	MYLK	44.6598	36.6757	97.3099	11.4722	8.73931	12.3649	2.69999e-10	-2.53361	down	myosin light chain kinase [Source:NCBI gene (formerly Entrezgene);Acc:396445]	7	26790209	26988894
ENSGALG00010006681	CRISPLD2	24.7082	13.2158	46.0337	3.97679	4.60166	4.3069	2.26072e-10	-2.81386	down	cysteine rich secretory protein LCCL domain containing 2 [Source:HGNC Symbol;Acc:HGNC:25248]	11	16554286	16580416
ENSGALG00010012511	OXCT1	30.047	26.3049	29.3613	12.7712	11.8848	12.691	1.13323e-10	-1.2717	down	3-oxoacid CoA-transferase 1 [Source:NCBI gene (formerly Entrezgene);Acc:427190]	Z	13708321	13794913
ENSGALG00010016991	PDLIM3	32.2137	33.1836	60.1474	11.474	6.63691	7.35384	1.08083e-10	-2.35444	down	PDZ and LIM domain 3 [Source:NCBI gene (formerly Entrezgene);Acc:414873]	4	60580166	60602662
ENSGALG00010022071	ACTA2	396.332	250.167	486.11	97.9062	32.3634	60.1024	1.02386e-10	-2.68552	down	actin, alpha 2, smooth muscle, aorta [Source:NCBI gene (formerly Entrezgene);Acc:423787]	6	19993999	20019750
ENSGALG00010004312	PDLIM5	18.9295	16.5288	19.9702	6.45865	8.71515	7.35598	6.43079e-11	-1.53286	down	PDZ and LIM domain 5 [Source:NCBI gene (formerly Entrezgene);Acc:422699]	4	57716882	57833326
ENSGALG00010004965	KIAA1462	20.4953	21.9703	23.7905	6.86557	9.25626	10.2413	3.89241e-11	-1.36347	down	junctional cadherin 5 associated [Source:HGNC Symbol;Acc:HGNC:29283]	2	14808582	14870015
ENSGALG00010005629	NRP1	35.8686	25.847	26.0718	8.66509	10.064	10.347	3.39113e-11	-1.66872	down	neuropilin 1 [Source:NCBI gene (formerly Entrezgene);Acc:395560]	2	13814710	13922104
ENSGALG00010027337	AQP1	154.555	110.953	130.197	29.6969	27.6678	47.2945	3.0673e-11	-1.99398	down	aquaporin 1 [Source:NCBI gene (formerly Entrezgene);Acc:420384]	2	1134919	1154991
ENSGALG00010013078		92.768	58.9662	92.9165	26.6219	17.6624	21.0316	2.11819e-11	-1.9855	down	collagen type V alpha 2 chain [Source:HGNC Symbol;Acc:HGNC:2210]	7	626189	664459
ENSGALG00010018446	FBN1	45.6278	34.0912	54.4268	11.8412	13.6951	14.8105	1.87695e-11	-1.7872	down	fibrillin 1 [Source:HGNC Symbol;Acc:HGNC:3603]	10	10196204	10347306
Gallus_gallus_newGene_17945		58.6884	35.8823	51.4597	13.6748	11.367	14.1218	1.78735e-11	-1.94607	down		Z	28310241	28339861
ENSGALG00010015624	ITGA1	9.39835	7.79154	9.14621	3.4631	2.8764	3.07859	1.38546e-11	-1.55841	down	integrin subunit alpha 1 [Source:NCBI gene (formerly Entrezgene);Acc:395951]	Z	16337419	16387996
ENSGALG00010013964	SLC38A1	17.79	11.8007	14.3176	4.05768	3.22443	4.36727	9.99203e-12	-1.99109	down	solute carrier family 38 member 1 [Source:NCBI gene (formerly Entrezgene);Acc:417806]	1	31073821	31110913
Gallus_gallus_newGene_21557		9.98272	7.87056	12.4226	2.36547	1.86953	2.56493	9.54231e-12	-2.22852	down		11	16042045	16044428
ENSGALG00010015111	ADAMTS2	24.6265	17.6392	24.9068	3.63738	5.51471	6.55506	7.29085e-12	-2.16642	down	ADAM metallopeptidase with thrombospondin type 1 motif 2 [Source:HGNC Symbol;Acc:HGNC:218]	13	13265949	13432566
ENSGALG00010001287	PLPP4	10.2426	12.6329	23.5138	2.37767	3.18209	2.52624	4.00199e-12	-2.59017	down	phospholipid phosphatase 4 [Source:HGNC Symbol;Acc:HGNC:23531]	6	31309650	31357684
ENSGALG00010020649	MYH11	70.8531	88.0825	152.689	23.445	11.7529	17.7145	1.92664e-12	-2.62859	down	myosin, heavy chain 11, smooth muscle [Source:NCBI gene (formerly Entrezgene);Acc:396211]	14	7581182	7638243
ENSGALG00010001104	MBNL1	47.7183	35.4249	45.1827	15.3216	12.0865	13.8237	1.6544e-12	-1.71734	down	muscleblind like splicing regulator 1 [Source:NCBI gene (formerly Entrezgene);Acc:425033]	9	23088263	23135530
ENSGALG00010004096	COL12A1	43.5886	31.6923	70.9285	7.26825	7.59559	11.279	1.42162e-12	-2.55446	down	collagen type XII alpha 1 chain [Source:NCBI gene (formerly Entrezgene);Acc:395875]	3	80499070	80599905
Gallus_gallus_newGene_14024		0.79989	0.143466	0.125781	0	0	0	6.38224e-13	-10.5988	down		6	11004227	11029449
ENSGALG00010004251	CCN2	118.492	115.202	88.6075	37.5002	23.625	27.1347	2.90382e-13	-1.9389	down	cellular communication network factor 2 [Source:NCBI gene (formerly Entrezgene);Acc:374135]	3	56836500	56839468
ENSGALG00010001292	LOX	13.1539	8.38437	19.5181	2.32407	2.12018	2.41634	2.47976e-13	-2.66149	down	lysyl oxidase [Source:NCBI gene (formerly Entrezgene);Acc:396474]	Z	84995572	85007085
ENSGALG00010014128	COL4A1	93.1634	46.3666	121.659	13.1215	9.82144	15.8132	2.11006e-13	-2.83646	down	collagen type IV alpha 1 chain [Source:NCBI gene (formerly Entrezgene);Acc:395530]	1	138809048	138919615
ENSGALG00010013749	NELL2	63.4592	24.9406	41.9691	8.07104	6.16856	5.75971	1.59648e-13	-2.78317	down	neural EGFL like 2 [Source:NCBI gene (formerly Entrezgene);Acc:417799]	1	30482015	30625713
ENSGALG00010027205	OGN	76.2821	83.5412	94.0883	33.5805	25.901	25.6278	8.83382e-14	-1.64798	down	osteoglycin [Source:NCBI gene (formerly Entrezgene);Acc:374039]	12	3616521	3628598
Gallus_gallus_newGene_16193		3.58042	3.00483	2.99557	10.4902	12.7759	12.9083	5.80133e-14	1.86219	up		9	5645408	5651951
ENSGALG00010013071		55.8269	34.9661	40.3117	8.00868	7.69691	10.7158	2.69964e-14	-2.38643	down	hypothetical protein BSL78_11411 [Apostichopus japonicus]	7	558144	623104
ENSGALG00010020677	CYR61	29.4546	33.7298	25.4901	9.37993	6.49441	7.66362	2.05857e-15	-1.98018	down	cysteine rich angiogenic inducer 61 [Source:NCBI gene (formerly Entrezgene);Acc:429089]	8	15922547	15925469
ENSGALG00010009416	COL14A1	26.3837	20.9898	30.3256	6.40086	6.09332	7.60263	1.83651e-15	-2.05651	down	collagen type XIV alpha 1 chain [Source:NCBI gene (formerly Entrezgene);Acc:396276]	2	135791762	135911837
ENSGALG00010006739	VCAN	7.59379	5.54906	6.19746	1.0572	0.323555	0.507197	1.15172e-15	-3.43444	down	versican [Source:NCBI gene (formerly Entrezgene);Acc:395565]	Z	63371690	63477536
ENSGALG00010024920	VIPR2	33.4788	43.2409	50.7297	3.93032	4.93609	8.72556	7.38385e-16	-2.92241	down	vasoactive intestinal peptide receptor 2 [Source:NCBI gene (formerly Entrezgene);Acc:420453]	2	9619572	9670846
ENSGALG00010001731	KCNE3	10.3596	8.98694	10.0982	0	0	0	1.24895e-16	-10.5492	down	potassium voltage-gated channel subfamily E regulatory subunit 3 [Source:HGNC Symbol;Acc:HGNC:6243]	1	194123484	194136082
ENSGALG00010024749	APOA5	5.32182	6.27893	13.4032	0	0	0	7.87972e-18	-11.2863	down	apolipoprotein A5 [Source:HGNC Symbol;Acc:HGNC:17288]	24	5159617	5161749
Gallus_gallus_newGene_12866		24.5811	22.7096	25.864	7.00505	6.35505	8.13431	6.50284e-18	-1.838	down		5	24070815	24085999
ENSGALG00010014295	CACNA1C	5.28316	4.88792	4.36653	1.30601	1.09871	1.17999	6.1328e-18	-2.07158	down	calcium voltage-gated channel subunit alpha1 C [Source:HGNC Symbol;Acc:HGNC:1390]	1	61231143	61658619
ENSGALG00010003552	PI15	11.4749	8.97964	21.3738	1.43692	0.901579	1.59867	4.06902e-18	-3.47974	down	peptidase inhibitor 15 [Source:NCBI gene (formerly Entrezgene);Acc:374241]	2	118094139	118126443
ENSGALG00010009683	ADAMTS19	11.9515	12.5792	17.7548	2.93257	2.36599	3.04419	3.01067e-18	-2.39619	down	ADAM metallopeptidase with thrombospondin type 1 motif 19 [Source:HGNC Symbol;Acc:HGNC:17111]	Z	45994939	46156644
